# Supplementary material for: Virus and viroid diversity in hops, investigating the German hop virome
Source: PLoS One. 2025 Aug 7;20(8):e0329289. doi: 10.1371/journal.pone.0329289 (PMC12331113; doi:10.1371/journal.pone.0329289)
Supplement: S1 Table — Description of all plant samples collected from three hopyards, including the sampling location, sample type (hop or non-hop), taxonomic classification, and observed symptoms. (XLSX) [file pone.0329289.s001.xlsx]

## Sheet: S1 Table Heading
S1 Table. Samples collected in 2021. Description of all plant samples collected from three hopyards, including the sampling location, sample type (hop or non-hop), taxonomic classification, and observed symptoms

## Sheet: Hopyard 1
Hop yard No.	Region	Sample type	Species	Family	Symptoms	Temperature on sampling day
1	Hallertau	Hop 'Perle'	Humulus lupulus	Canabiaceae	No obvious symptoms	18˚C
1	Hallertau	Hop 'Perle'	Humulus lupulus	Canabiaceae	Chlorotic spots
1	Hallertau	Hop 'Perle'	Humulus lupulus	Canabiaceae	Chlorotic spots
1	Hallertau	Hop 'Perle'	Humulus lupulus	Canabiaceae	Chlorosis, necrotic spots
1	Hallertau	Hop 'Perle'	Humulus lupulus	Canabiaceae	Chlorosis, necrotic spots
1	Hallertau	Hop 'Perle'	Humulus lupulus	Canabiaceae	No obvious symptoms
1	Hallertau	Hop 'Perle'	Humulus lupulus	Canabiaceae	No obvious symptoms
1	Hallertau	Hop 'Perle'	Humulus lupulus	Canabiaceae	No obvious symptoms
1	Hallertau	Hop 'Perle'	Humulus lupulus	Canabiaceae	No obvious symptoms
1	Hallertau	Hop 'Perle'	Humulus lupulus	Canabiaceae	No obvious symptoms
1	Hallertau	Non-hop inside	Elymus repens	Poaceae	No obvious symptoms
1	Hallertau	Non-hop inside	Elymus repens	Poaceae	No obvious symptoms
1	Hallertau	Non-hop inside	Elymus repens	Poaceae	No obvious symptoms
1	Hallertau	Non-hop inside	Trifolium repens L.	Fabaceae	No obvious symptoms
1	Hallertau	Non-hop inside	Trifolium repens L.	Fabaceae	No obvious symptoms
1	Hallertau	Non-hop inside	Taraxacum officinale	Asteraceae	Chlorosis
1	Hallertau	Non-hop inside	Taraxacum officinale	Asteraceae	No obvious symptoms
1	Hallertau	Non-hop inside	Urtica urens L.	Urticaceae	No obvious symptoms
1	Hallertau	Non-hop inside	Plantago asiatica	Plantaginaceae	Chlorotic spots
1	Hallertau	Non-hop inside	Plantago asiatica	Plantaginaceae	No obvious symptoms
1	Hallertau	Non-hop outside	Rumex acetosa	Polygonaceae	No obvious symptoms
1	Hallertau	Non-hop outside	Rumex acetosa	Polygonaceae	No obvious symptoms
1	Hallertau	Non-hop outside	Rumex acetosa	Polygonaceae	No obvious symptoms
1	Hallertau	Non-hop outside	Elymus repens	Poaceae	No obvious symptoms
1	Hallertau	Non-hop outside	Miscanthus giganteus	Poaceae	No obvious symptoms
1	Hallertau	Non-hop outside	Miscanthus giganteus	Poaceae	No obvious symptoms
1	Hallertau	Non-hop outside	Miscanthus giganteus	Poaceae	No obvious symptoms
1	Hallertau	Non-hop outside	Plantago asiatica	Plantaginaceae	Chlorosis
1	Hallertau	Non-hop outside	Smelowskia calycina	Brassicaceae	No obvious symptoms
1	Hallertau	Non-hop outside	Sinapis alba	Brassicaceae	No obvious symptoms

## Sheet: Hopyard 2
Hop yard No.	Region	Sample type	Species	Family	Symptoms	Temperature on sampling day
2	Hallertau	Hop 'Herkules'	Humulus lupulus	Canabiaceae	No obvious symptoms	18˚C
2	Hallertau	Hop 'Herkules'	Humulus lupulus	Canabiaceae	No obvious symptoms
2	Hallertau	Hop 'Herkules'	Humulus lupulus	Canabiaceae	No obvious symptoms
2	Hallertau	Hop 'Herkules'	Humulus lupulus	Canabiaceae	Chlorosis, necrotic spots
2	Hallertau	Hop 'Herkules'	Humulus lupulus	Canabiaceae	No obvious symptoms
2	Hallertau	Hop 'Herkules'	Humulus lupulus	Canabiaceae	No obvious symptoms
2	Hallertau	Hop 'Herkules'	Humulus lupulus	Canabiaceae	Chlorosis
2	Hallertau	Hop 'Herkules'	Humulus lupulus	Canabiaceae	Chlorosis
2	Hallertau	Hop 'Herkules'	Humulus lupulus	Canabiaceae	Chlorosis
2	Hallertau	Hop 'Herkules'	Humulus lupulus	Canabiaceae	Chlorosis, necrotic spots
2	Hallertau	Non-hop inside	Trifolium repens L.	Fabaceae	Chlorosis
2	Hallertau	Non-hop inside	Trifolium repens L.	Fabaceae	No obvious symptoms
2	Hallertau	Non-hop inside	Trifolium repens L.	Fabaceae	No obvious symptoms
2	Hallertau	Non-hop inside	Taraxacum officinale	Asteraceae	Chlorotic spots
2	Hallertau	Non-hop inside	Urtica urens L.	Urticaceae	No obvious symptoms
2	Hallertau	Non-hop inside	Vavilovia formosa	Fabaceae	No obvious symptoms
2	Hallertau	Non-hop inside	Rumex acetosa	Polygonaceae	Chlorosis
2	Hallertau	Non-hop inside	Rumex acetosa	Polygonaceae	Necrotic edges
2	Hallertau	Non-hop inside	Rumex acetosa	Polygonaceae	No obvious symptoms
2	Hallertau	Non-hop inside	Galinsoga quadriradiata	Asteraceae	No obvious symptoms
2	Hallertau	Non-hop outside	Rumex acetosa	Polygonaceae	No obvious symptoms
2	Hallertau	Non-hop outside	Rumex acetosa	Polygonaceae	No obvious symptoms
2	Hallertau	Non-hop outside	Elymus repens	Poaceae	No obvious symptoms
2	Hallertau	Non-hop outside	Elymus repens	Poaceae	No obvious symptoms
2	Hallertau	Non-hop outside	Miscanthus giganteus	Poaceae	No obvious symptoms
2	Hallertau	Non-hop outside	Miscanthus giganteus	Poaceae	No obvious symptoms
2	Hallertau	Non-hop outside	Miscanthus giganteus	Poaceae	No obvious symptoms
2	Hallertau	Non-hop outside	Capsella bursa-pastoris	Brassicaceae	Chlorotic spots , necrotic edges
2	Hallertau	Non-hop outside	Capsella bursa-pastoris	Brassicaceae	Chlorotic spots
2	Hallertau	Non-hop outside	Urtica urens L.	Urticaceae	No obvious symptoms

## Sheet: Hopyard 3
Hop yard No.	Region	Sample type	Species	Family	Symptoms	Temperature on sampling day
3	Hallertau	Hop 'Herkules'	Humulus lupulus	Canabiaceae	No obvious symptoms	18˚C
3	Hallertau	Hop 'Herkules'	Humulus lupulus	Canabiaceae	Chlorotic spots
3	Hallertau	Hop 'Herkules'	Humulus lupulus	Canabiaceae	Chlorotic spots
3	Hallertau	Hop 'Herkules'	Humulus lupulus	Canabiaceae	Chlorosis, necrotic spots
3	Hallertau	Hop 'Herkules'	Humulus lupulus	Canabiaceae	Chlorosis, necrotic spots
3	Hallertau	Hop 'Herkules'	Humulus lupulus	Canabiaceae	No obvious symptoms
3	Hallertau	Hop 'Herkules'	Humulus lupulus	Canabiaceae	No obvious symptoms
3	Hallertau	Hop 'Herkules'	Humulus lupulus	Canabiaceae	No obvious symptoms
3	Hallertau	Hop 'Herkules'	Humulus lupulus	Canabiaceae	No obvious symptoms
3	Hallertau	Hop 'Herkules'	Humulus lupulus	Canabiaceae	No obvious symptoms
3	Hallertau	Non-hop inside	Elymus repens	Poaceae	No obvious symptoms
3	Hallertau	Non-hop inside	Elymus repens	Poaceae	No obvious symptoms
3	Hallertau	Non-hop inside	Elymus repens	Poaceae	No obvious symptoms
3	Hallertau	Non-hop inside	Rumex acetosa	Polygonaceae	No obvious symptoms
3	Hallertau	Non-hop inside	Rumex acetosa	Polygonaceae	No obvious symptoms
3	Hallertau	Non-hop inside	Taraxacum officinale	Asteraceae	Chlorosis
3	Hallertau	Non-hop inside	Taraxacum officinale	Asteraceae	No obvious symptoms
3	Hallertau	Non-hop inside	Urtica urens L.	Urticaceae	No obvious symptoms
3	Hallertau	Non-hop inside	Capsella bursa-pastoris	Brassicaceae	No obvious symptoms
3	Hallertau	Non-hop inside	Capsella bursa-pastoris	Brassicaceae	No obvious symptoms
3	Hallertau	Non-hop outside	Galinsoga parviflora	Asteraceae	No obvious symptoms
3	Hallertau	Non-hop outside	Myosoton aquaticum	Caryophyllaceae	No obvious symptoms
3	Hallertau	Non-hop outside	Urtica urens L.	Urticaceae	No obvious symptoms
3	Hallertau	Non-hop outside	Taraxacum officinale	Asteraceae	No obvious symptoms
3	Hallertau	Non-hop outside	Carduus tenuiflorus	Asteraceae	No obvious symptoms
3	Hallertau	Non-hop outside	Sigesbeckia orientalis	Asteraceae	No obvious symptoms
3	Hallertau	Non-hop outside	Miscanthus giganteus	Poaceae	No obvious symptoms
3	Hallertau	Non-hop outside	Capsella bursa-pastoris	Brassicaceae	Chlorosis
3	Hallertau	Non-hop outside	Capsella bursa-pastoris	Brassicaceae	No obvious symptoms
3	Hallertau	Non-hop outside	Capsella bursa-pastoris	Brassicaceae	No obvious symptoms
