# Supplementary material for: Virus and viroid diversity in hops, investigating the German hop virome
Source: PLoS One. 2025 Aug 7;20(8):e0329289. doi: 10.1371/journal.pone.0329289 (PMC12331113; doi:10.1371/journal.pone.0329289)
Supplement: S2 Table — Description of all plant samples collected from six hopyards including the sampling location, sample type (hop or non-hop), taxonomic classification, and observed symptoms. (XLSX) [file pone.0329289.s002.xlsx]

## Sheet: S2 Table Heading
S2 Table. Samples collected in 2022. Description of all plant samples collected from six hopyards including the sampling location, sample type (hop or non-hop), taxonomic classification, and observed symptoms.

## Sheet: Hallertau
Hopyard No.	Region	Sample type	Species	Family	Symptoms		Hopyard No.	Region	Sample type	Species	Family	Symptoms	Temperature on sampling day
4	Hallertau	Hop 'Herkules'	Humulus lupulus	Canabaceae	No obvious symtpoms		5	Hallertau	Hop 'Perle'	Humulus lupulus	Canabaceae	No obvious symtpoms	24˚C
4	Hallertau	Hop 'Herkules'	Humulus lupulus	Canabaceae	No obvious symtpoms		5	Hallertau	Hop 'Perle'	Humulus lupulus	Canabaceae	No obvious symtpoms
4	Hallertau	Hop 'Herkules'	Humulus lupulus	Canabaceae	No obvious symtpoms		5	Hallertau	Hop 'Perle'	Humulus lupulus	Canabaceae	No obvious symtpoms
4	Hallertau	Hop 'Herkules'	Humulus lupulus	Canabaceae	No obvious symtpoms		5	Hallertau	Hop 'Perle'	Humulus lupulus	Canabaceae	No obvious symtpoms
4	Hallertau	Hop 'Herkules'	Humulus lupulus	Canabaceae	No obvious symtpoms		5	Hallertau	Hop 'Perle'	Humulus lupulus	Canabaceae	No obvious symtpoms
4	Hallertau	Hop 'Herkules'	Humulus lupulus	Canabaceae	No obvious symtpoms		5	Hallertau	Hop 'Perle'	Humulus lupulus	Canabaceae	Chlorotic spots
4	Hallertau	Hop 'Herkules'	Humulus lupulus	Canabaceae	No obvious symtpoms		5	Hallertau	Hop 'Perle'	Humulus lupulus	Canabaceae	Chlorosis, necrotic spots
4	Hallertau	Hop 'Herkules'	Humulus lupulus	Canabaceae	No obvious symtpoms		5	Hallertau	Hop 'Perle'	Humulus lupulus	Canabaceae	Chlorosis, necrotic spots
4	Hallertau	Hop 'Herkules'	Humulus lupulus	Canabaceae	Chlorotic spots		5	Hallertau	Hop 'Perle'	Humulus lupulus	Canabaceae	No obvious symtpoms
4	Hallertau	Hop 'Herkules'	Humulus lupulus	Canabaceae	Chlorotic spots		5	Hallertau	Hop 'Perle'	Humulus lupulus	Canabaceae	No obvious symtpoms
4	Hallertau	Hop 'Herkules'	Humulus lupulus	Canabaceae	No obvious symtpoms		5	Hallertau	Hop 'Perle'	Humulus lupulus	Canabaceae	No obvious symtpoms
4	Hallertau	Hop 'Herkules'	Humulus lupulus	Canabaceae	No obvious symtpoms		5	Hallertau	Hop 'Perle'	Humulus lupulus	Canabaceae	No obvious symtpoms
4	Hallertau	Hop 'Herkules'	Humulus lupulus	Canabaceae	No obvious symtpoms		5	Hallertau	Hop 'Perle'	Humulus lupulus	Canabaceae	No obvious symtpoms
4	Hallertau	Hop 'Herkules'	Humulus lupulus	Canabaceae	No obvious symtpoms		5	Hallertau	Hop 'Perle'	Humulus lupulus	Canabaceae	No obvious symtpoms
4	Hallertau	Hop 'Herkules'	Humulus lupulus	Canabaceae	No obvious symtpoms		5	Hallertau	Hop 'Perle'	Humulus lupulus	Canabaceae	No obvious symtpoms
4	Hallertau	Hop 'Herkules'	Humulus lupulus	Canabaceae	No obvious symtpoms		5	Hallertau	Hop 'Perle'	Humulus lupulus	Canabaceae	No obvious symtpoms
4	Hallertau	Hop 'Herkules'	Humulus lupulus	Canabaceae	No obvious symtpoms		5	Hallertau	Hop 'Perle'	Humulus lupulus	Canabaceae	No obvious symtpoms
4	Hallertau	Hop 'Herkules'	Humulus lupulus	Canabaceae	No obvious symtpoms		5	Hallertau	Hop 'Perle'	Humulus lupulus	Canabaceae	No obvious symtpoms
4	Hallertau	Hop 'Herkules'	Humulus lupulus	Canabaceae	Chlorosis, necrotic spots		5	Hallertau	Hop 'Perle'	Humulus lupulus	Canabaceae	No obvious symtpoms
4	Hallertau	Hop 'Herkules'	Humulus lupulus	Canabaceae	Chlorotic spots		5	Hallertau	Hop 'Perle'	Humulus lupulus	Canabaceae	No obvious symtpoms
4	Hallertau	Hop 'Herkules'	Humulus lupulus	Canabaceae	No obvious symtpoms		5	Hallertau	Hop 'Perle'	Humulus lupulus	Canabaceae	Chlorosis, necrotic spots
4	Hallertau	Hop 'Herkules'	Humulus lupulus	Canabaceae	No obvious symtpoms		5	Hallertau	Hop 'Perle'	Humulus lupulus	Canabaceae	No obvious symtpoms
4	Hallertau	Hop 'Herkules'	Humulus lupulus	Canabaceae	No obvious symtpoms		5	Hallertau	Hop 'Perle'	Humulus lupulus	Canabaceae	No obvious symtpoms
4	Hallertau	Hop 'Herkules'	Humulus lupulus	Canabaceae	No obvious symtpoms		5	Hallertau	Hop 'Perle'	Humulus lupulus	Canabaceae	No obvious symtpoms
4	Hallertau	Hop 'Herkules'	Humulus lupulus	Canabaceae	No obvious symtpoms		5	Hallertau	Hop 'Perle'	Humulus lupulus	Canabaceae	No obvious symtpoms
4	Hallertau	Hop 'Herkules'	Humulus lupulus	Canabaceae	No obvious symtpoms		5	Hallertau	Hop 'Perle'	Humulus lupulus	Canabaceae	No obvious symtpoms
4	Hallertau	Hop 'Herkules'	Humulus lupulus	Canabaceae	No obvious symtpoms		5	Hallertau	Hop 'Perle'	Humulus lupulus	Canabaceae	Chlorosis, necrotic spots
4	Hallertau	Hop 'Herkules'	Humulus lupulus	Canabaceae	No obvious symtpoms		5	Hallertau	Hop 'Perle'	Humulus lupulus	Canabaceae	Chlorosis, necrotic spots
4	Hallertau	Hop 'Herkules'	Humulus lupulus	Canabaceae	No obvious symtpoms		5	Hallertau	Hop 'Perle'	Humulus lupulus	Canabaceae	No obvious symtpoms
4	Hallertau	Hop 'Herkules'	Humulus lupulus	Canabaceae	No obvious symtpoms		5	Hallertau	Hop 'Perle'	Humulus lupulus	Canabaceae	No obvious symtpoms
4	Hallertau	Hop 'Herkules'	Humulus lupulus	Canabaceae	No obvious symtpoms		5	Hallertau	Hop 'Perle'	Humulus lupulus	Canabaceae	No obvious symtpoms
4	Hallertau	Hop 'Herkules'	Humulus lupulus	Canabaceae	Chlorotic spots		5	Hallertau	Hop 'Perle'	Humulus lupulus	Canabaceae	No obvious symtpoms
4	Hallertau	Hop 'Herkules'	Humulus lupulus	Canabaceae	Chlorotic spots		5	Hallertau	Hop 'Perle'	Humulus lupulus	Canabaceae	Chlorotic spots
4	Hallertau	Hop 'Herkules'	Humulus lupulus	Canabaceae	No obvious symtpoms		5	Hallertau	Hop 'Perle'	Humulus lupulus	Canabaceae	Chlorotic spots
4	Hallertau	Hop 'Herkules'	Humulus lupulus	Canabaceae	No obvious symtpoms		5	Hallertau	Hop 'Perle'	Humulus lupulus	Canabaceae	Chlorotic spots
4	Hallertau	Non-hop inside the field	Chenopodium album L.	Amaranthaceae	Necrotic spots		5	Hallertau	Non-hop inside the field	Echinochloa crus-galli	Poaceae	No obvious symtpoms
4	Hallertau	Non-hop inside the field	Echinochloa crus-galli	Poaceae	No obvious symtpoms		5	Hallertau	Non-hop inside the field	Echinochloa crus-galli	Poaceae	No obvious symtpoms
4	Hallertau	Non-hop inside the field	Echinochloa crus-galli	Poaceae	Yellowing, brown edges		5	Hallertau	Non-hop inside the field	Avena sativa L.	Poaceae	No obvious symtpoms
4	Hallertau	Non-hop inside the field	Echinochloa crus-galli	Poaceae	No obvious symtpoms		5	Hallertau	Non-hop inside the field	Avena sativa L.	Poaceae	No obvious symtpoms
4	Hallertau	Non-hop inside the field	Echinochloa crus-galli	Poaceae	No obvious symtpoms		5	Hallertau	Non-hop inside the field	Chenopodium album L.	Amaranthaceae	No obvious symtpoms
4	Hallertau	Non-hop outside the field	Plantago lanceolata L.	Plantaginaceae	No obvious symtpoms		5	Hallertau	Non-hop outside the field	Cirsium arvense L.	Asteraceae	No obvious symtpoms
4	Hallertau	Non-hop outside the field	Helianthus tuberosus L.	Asteraceae	Chlorotic spots		5	Hallertau	Non-hop outside the field	Convolvulus arvensis L.	Convolvulaceae	No obvious symtpoms
4	Hallertau	Non-hop outside the field	Helianthus tuberosus L.	Asteraceae	Chlorotic spots		5	Hallertau	Non-hop outside the field	Urtica dioica L.	Urticaceae	No obvious symtpoms
4	Hallertau	Non-hop outside the field	Helianthus tuberosus L.	Asteraceae	No obvious symptoms		5	Hallertau	Non-hop outside the field	Johnson grass	Poaceae	No obvious symtpoms
4	Hallertau	Non-hop outside the field	Chenopodium ficifolium	Amaranthaceae	No obvious symptoms		5	Hallertau	Non-hop outside the field	Johnson grass	Poaceae	No obvious symtpoms
4	Hallertau	Non-hop outside the field	Alnus incana L.	Betulaceae	No obvious symptoms		5	Hallertau	Non-hop outside the field	Johnson grass	Poaceae	No obvious symtpoms
4	Hallertau	Non-hop outside the field	Prunus avium L.	Rosaceae	Chlorotic spots		5	Hallertau	Non-hop outside the field	Miscanthus × giganteus	Poaceae	No obvious symtpoms
4	Hallertau	Non-hop outside the field	Amaranthus retroflexus L.	Amaranthaceae	No obvious symptoms		5	Hallertau	Non-hop outside the field	Miscanthus × giganteus	Poaceae	No obvious symtpoms
4	Hallertau	Non-hop outside the field	Urtica dioica L.	Urticaceae	No obvious symptoms		5	Hallertau	Non-hop outside the field	Miscanthus × giganteus	Poaceae	No obvious symtpoms
4	Hallertau	Non-hop outside the field	Acer pseudoplatanus L.	Sapindaceae	No obvious symptoms		5	Hallertau	Non-hop outside the field	Miscanthus × giganteus	Poaceae	No obvious symtpoms

## Sheet: Tettnang
Hopyard No.	Region	Sample type	Species	Family	Symptoms		Hopyard No.	Region	Sample type	Species	Family	Symptoms	Temperature on sampling day
6	Tettnang	Hop 'Tettnanger'	Humulus lupulus	Canabaceae	No obvious symptoms		7	Tettnang	Hop 'Spalter', 'Tettnanger' and 'Perle'	Humulus lupulus	Canabaceae	No obvious symptoms	13˚C
6	Tettnang	Hop 'Tettnanger'	Humulus lupulus	Canabaceae	Chlorotic spots		7	Tettnang	Hop 'Spalter', 'Tettnanger' and 'Perle'	Humulus lupulus	Canabaceae	No obvious symptoms
6	Tettnang	Hop 'Tettnanger'	Humulus lupulus	Canabaceae	Chlorotic spots		7	Tettnang	Hop 'Spalter', 'Tettnanger' and 'Perle'	Humulus lupulus	Canabaceae	No obvious symptoms
6	Tettnang	Hop 'Tettnanger'	Humulus lupulus	Canabaceae	No obvious symptoms		7	Tettnang	Hop 'Spalter', 'Tettnanger' and 'Perle'	Humulus lupulus	Canabaceae	No obvious symptoms
6	Tettnang	Hop 'Tettnanger'	Humulus lupulus	Canabaceae	No obvious symptoms		7	Tettnang	Hop 'Spalter', 'Tettnanger' and 'Perle'	Humulus lupulus	Canabaceae	No obvious symptoms
6	Tettnang	Hop 'Tettnanger'	Humulus lupulus	Canabaceae	No obvious symptoms		7	Tettnang	Hop 'Spalter', 'Tettnanger' and 'Perle'	Humulus lupulus	Canabaceae	No obvious symptoms
6	Tettnang	Hop 'Tettnanger'	Humulus lupulus	Canabaceae	No obvious symptoms		7	Tettnang	Hop 'Spalter', 'Tettnanger' and 'Perle'	Humulus lupulus	Canabaceae	No obvious symptoms
6	Tettnang	Hop 'Tettnanger'	Humulus lupulus	Canabaceae	No obvious symptoms		7	Tettnang	Hop 'Spalter', 'Tettnanger' and 'Perle'	Humulus lupulus	Canabaceae	Chlorotic spots
6	Tettnang	Hop 'Tettnanger'	Humulus lupulus	Canabaceae	No obvious symptoms		7	Tettnang	Hop 'Spalter', 'Tettnanger' and 'Perle'	Humulus lupulus	Canabaceae	No obvious symptoms
6	Tettnang	Hop 'Tettnanger'	Humulus lupulus	Canabaceae	No obvious symptoms		7	Tettnang	Hop 'Spalter', 'Tettnanger' and 'Perle'	Humulus lupulus	Canabaceae	No obvious symptoms
6	Tettnang	Hop 'Tettnanger'	Humulus lupulus	Canabaceae	No obvious symptoms		7	Tettnang	Hop 'Spalter', 'Tettnanger' and 'Perle'	Humulus lupulus	Canabaceae	No obvious symptoms
6	Tettnang	Hop 'Tettnanger'	Humulus lupulus	Canabaceae	Chlorosis, necrotic spots		7	Tettnang	Hop 'Spalter', 'Tettnanger' and 'Perle'	Humulus lupulus	Canabaceae	No obvious symptoms
6	Tettnang	Hop 'Tettnanger'	Humulus lupulus	Canabaceae	Chlorotic spots		7	Tettnang	Hop 'Spalter', 'Tettnanger' and 'Perle'	Humulus lupulus	Canabaceae	No obvious symptoms
6	Tettnang	Hop 'Tettnanger'	Humulus lupulus	Canabaceae	No obvious symptoms		7	Tettnang	Hop 'Spalter', 'Tettnanger' and 'Perle'	Humulus lupulus	Canabaceae	No obvious symptoms
6	Tettnang	Hop 'Tettnanger'	Humulus lupulus	Canabaceae	No obvious symptoms		7	Tettnang	Hop 'Spalter', 'Tettnanger' and 'Perle'	Humulus lupulus	Canabaceae	No obvious symptoms
6	Tettnang	Hop 'Tettnanger'	Humulus lupulus	Canabaceae	No obvious symptoms		7	Tettnang	Hop 'Spalter', 'Tettnanger' and 'Perle'	Humulus lupulus	Canabaceae	No obvious symptoms
6	Tettnang	Hop 'Tettnanger'	Humulus lupulus	Canabaceae	No obvious symptoms		7	Tettnang	Hop 'Spalter', 'Tettnanger' and 'Perle'	Humulus lupulus	Canabaceae	No obvious symptoms
6	Tettnang	Hop 'Tettnanger'	Humulus lupulus	Canabaceae	No obvious symptoms		7	Tettnang	Hop 'Spalter', 'Tettnanger' and 'Perle'	Humulus lupulus	Canabaceae	No obvious symptoms
6	Tettnang	Hop 'Tettnanger'	Humulus lupulus	Canabaceae	No obvious symptoms		7	Tettnang	Hop 'Spalter', 'Tettnanger' and 'Perle'	Humulus lupulus	Canabaceae	No obvious symptoms
6	Tettnang	Hop 'Tettnanger'	Humulus lupulus	Canabaceae	No obvious symptoms		7	Tettnang	Hop 'Spalter', 'Tettnanger' and 'Perle'	Humulus lupulus	Canabaceae	No obvious symptoms
6	Tettnang	Hop 'Tettnanger'	Humulus lupulus	Canabaceae	No obvious symptoms		7	Tettnang	Hop 'Spalter', 'Tettnanger' and 'Perle'	Humulus lupulus	Canabaceae	No obvious symptoms
6	Tettnang	Hop 'Tettnanger'	Humulus lupulus	Canabaceae	No obvious symptoms		7	Tettnang	Hop 'Spalter', 'Tettnanger' and 'Perle'	Humulus lupulus	Canabaceae	Chlorosis
6	Tettnang	Hop 'Tettnanger'	Humulus lupulus	Canabaceae	No obvious symptoms		7	Tettnang	Hop 'Spalter', 'Tettnanger' and 'Perle'	Humulus lupulus	Canabaceae	Chlorosis
6	Tettnang	Hop 'Tettnanger'	Humulus lupulus	Canabaceae	Chlorosis, necrotic spots		7	Tettnang	Hop 'Spalter', 'Tettnanger' and 'Perle'	Humulus lupulus	Canabaceae	No obvious symptoms
6	Tettnang	Hop 'Tettnanger'	Humulus lupulus	Canabaceae	Chlorosis, necrotic spots		7	Tettnang	Hop 'Spalter', 'Tettnanger' and 'Perle'	Humulus lupulus	Canabaceae	No obvious symptoms
6	Tettnang	Hop 'Tettnanger'	Humulus lupulus	Canabaceae	No obvious symptoms		7	Tettnang	Hop 'Spalter', 'Tettnanger' and 'Perle'	Humulus lupulus	Canabaceae	No obvious symptoms
6	Tettnang	Hop 'Tettnanger'	Humulus lupulus	Canabaceae	No obvious symptoms		7	Tettnang	Hop 'Spalter', 'Tettnanger' and 'Perle'	Humulus lupulus	Canabaceae	No obvious symptoms
6	Tettnang	Hop 'Tettnanger'	Humulus lupulus	Canabaceae	No obvious symptoms		7	Tettnang	Hop 'Spalter', 'Tettnanger' and 'Perle'	Humulus lupulus	Canabaceae	No obvious symptoms
6	Tettnang	Hop 'Tettnanger'	Humulus lupulus	Canabaceae	No obvious symptoms		7	Tettnang	Hop 'Spalter', 'Tettnanger' and 'Perle'	Humulus lupulus	Canabaceae	No obvious symptoms
6	Tettnang	Hop 'Tettnanger'	Humulus lupulus	Canabaceae	No obvious symptoms		7	Tettnang	Hop 'Spalter', 'Tettnanger' and 'Perle'	Humulus lupulus	Canabaceae	No obvious symptoms
6	Tettnang	Hop 'Tettnanger'	Humulus lupulus	Canabaceae	No obvious symptoms		7	Tettnang	Hop 'Spalter', 'Tettnanger' and 'Perle'	Humulus lupulus	Canabaceae	No obvious symptoms
6	Tettnang	Hop 'Tettnanger'	Humulus lupulus	Canabaceae	No obvious symptoms		7	Tettnang	Hop 'Spalter', 'Tettnanger' and 'Perle'	Humulus lupulus	Canabaceae	No obvious symptoms
6	Tettnang	Hop 'Tettnanger'	Humulus lupulus	Canabaceae	Chlorotic spots		7	Tettnang	Hop 'Spalter', 'Tettnanger' and 'Perle'	Humulus lupulus	Canabaceae	No obvious symptoms
6	Tettnang	Hop 'Tettnanger'	Humulus lupulus	Canabaceae	No obvious symptoms		7	Tettnang	Hop 'Spalter', 'Tettnanger' and 'Perle'	Humulus lupulus	Canabaceae	Chlorosis, necrotic spots
6	Tettnang	Hop 'Tettnanger'	Humulus lupulus	Canabaceae	No obvious symptoms		7	Tettnang	Hop 'Spalter', 'Tettnanger' and 'Perle'	Humulus lupulus	Canabaceae	No obvious symptoms
6	Tettnang	Non-hop inside the field	Galinsoga quadriradiata	Asteraceae	No obvious symptoms		7	Tettnang	Non-hop inside the field	Trifolium hybridum L.	Fabaceae	Chlorosis, brown edges
6	Tettnang	Non-hop inside the field	Trifolium medium L.	Fabaceae	No obvious symptoms		7	Tettnang	Non-hop inside the field	Galinsoga quadriradiata	Asteraceae	No obvious symptoms
6	Tettnang	Non-hop inside the field	Rottboellia cochinchinensis	Poaceae	Chlorotic spots		7	Tettnang	Non-hop inside the field	Persicaria pensylvanica	Polygonaceae	No obvious symptoms
6	Tettnang	Non-hop inside the field	Chenopodium album L.	Amaranthaceae	No obvious symptoms		7	Tettnang	Non-hop inside the field	Galeopsis tetrahit L.	Lamiaceae	No obvious symptoms
6	Tettnang	Non-hop inside the field	Chenopodium album L.	Amaranthaceae	No obvious symptoms		7	Tettnang	Non-hop inside the field	Amaranthus blitum L.	Amaranthaceae	Chlorotic spots
6	Tettnang	Non-hop outside the field	Persicaria maculosa	Polygonaceae	Leaf yellowing		7	Tettnang	Non-hop outside the field	Rumex conglomeratus	Polygonaceae	No obvious symptoms
6	Tettnang	Non-hop outside the field	Echinochloa crus-galli L.	Poaceae	No obvious symptoms		7	Tettnang	Non-hop outside the field	Heracleum sibiricum L.	Apiaceae	No obvious symptoms
6	Tettnang	Non-hop outside the field	Trifolium repens L.	Fabaceae	Chlorosis, brown edges		7	Tettnang	Non-hop outside the field	Heracleum sibiricum L.	Apiaceae	No obvious symptoms
6	Tettnang	Non-hop outside the field	Plantago major L.	Plantaginaceae	Chlorosis		7	Tettnang	Non-hop outside the field	Impatiens glandulifera	Balsaminaceae	Brown spots
6	Tettnang	Non-hop outside the field	Rumex obtusifolius L.	Polygonaceae	No obvious symptoms		7	Tettnang	Non-hop outside the field	Quercus petraea	Fagaceae	Yellowing
6	Tettnang	Non-hop outside the field	Taraxacum campylodes	Asteraceae	Brown spots		7	Tettnang	Non-hop outside the field	Lolium perenne L.	Poaceae	No obvious symptoms
6	Tettnang	Non-hop outside the field	Plantago major L.	Plantaginaceae	Chlorosis		7	Tettnang	Non-hop outside the field	Ranunculus acris L.	Ranunculaceae	No obvious symptoms
6	Tettnang	Non-hop outside the field	Urtica dioica L.	Urticaceae	No obvious symptoms		7	Tettnang	Non-hop outside the field	Alchemilla monticola	Rosaceae	No obvious symptoms
6	Tettnang	Non-hop outside the field	Argentina anserina	Rosaceae	No obvious symptoms		7	Tettnang	Non-hop outside the field	Galinsoga quadriradiata	Asteraceae	No obvious symptoms
6	Tettnang	Non-hop outside the field	Trifolium pratense L.	Fabaceae	Chlorosis, brown edges		7	Tettnang	Non-hop outside the field	Galeopsis tetrahit L.	Lamiaceae	No obvious symptoms

## Sheet: Elbe-Saale
Hopyard No.	Region	Sample type	Species	Family	Symptoms		Hopyard No.	Region	Sample type	Species	Family	Symptoms	Temperature on sampling day
8	Dresden	Hop 'Magnum'	Humulus lupulus	Canabaceae	No obvious symtpoms		9	Halle	Hop 'Magnum'	Humulus lupulus	Canabaceae	No obvious symtpoms	hopyard 8: 26˚C
8	Dresden	Hop 'Magnum'	Humulus lupulus	Canabaceae	No obvious symtpoms		9	Halle	Hop 'Magnum'	Humulus lupulus	Canabaceae	No obvious symtpoms	hopyard 9: 24˚C
8	Dresden	Hop 'Magnum'	Humulus lupulus	Canabaceae	No obvious symtpoms		9	Halle	Hop 'Magnum'	Humulus lupulus	Canabaceae	No obvious symtpoms
8	Dresden	Hop 'Magnum'	Humulus lupulus	Canabaceae	No obvious symtpoms		9	Halle	Hop 'Magnum'	Humulus lupulus	Canabaceae	No obvious symtpoms
8	Dresden	Hop 'Magnum'	Humulus lupulus	Canabaceae	No obvious symtpoms		9	Halle	Hop 'Magnum'	Humulus lupulus	Canabaceae	No obvious symtpoms
8	Dresden	Hop 'Magnum'	Humulus lupulus	Canabaceae	No obvious symtpoms		9	Halle	Hop 'Magnum'	Humulus lupulus	Canabaceae	No obvious symtpoms
8	Dresden	Hop 'Magnum'	Humulus lupulus	Canabaceae	No obvious symtpoms		9	Halle	Hop 'Magnum'	Humulus lupulus	Canabaceae	No obvious symtpoms
8	Dresden	Hop 'Magnum'	Humulus lupulus	Canabaceae	No obvious symtpoms		9	Halle	Hop 'Magnum'	Humulus lupulus	Canabaceae	Necrotic spots
8	Dresden	Hop 'Magnum'	Humulus lupulus	Canabaceae	Chlorosis, necrotic spots		9	Halle	Hop 'Magnum'	Humulus lupulus	Canabaceae	No obvious symtpoms
8	Dresden	Hop 'Magnum'	Humulus lupulus	Canabaceae	Chlorosis, necrotic spots		9	Halle	Hop 'Magnum'	Humulus lupulus	Canabaceae	Chlorosis, necrotic spots
8	Dresden	Hop 'Magnum'	Humulus lupulus	Canabaceae	Chlorosis, necrotic spots		9	Halle	Hop 'Magnum'	Humulus lupulus	Canabaceae	Chlorosis, necrotic spots
8	Dresden	Hop 'Magnum'	Humulus lupulus	Canabaceae	No obvious symtpoms		9	Halle	Hop 'Magnum'	Humulus lupulus	Canabaceae	Chlorosis, necrotic spots
8	Dresden	Hop 'Magnum'	Humulus lupulus	Canabaceae	No obvious symtpoms		9	Halle	Hop 'Magnum'	Humulus lupulus	Canabaceae	Chlorosis, necrotic spots
8	Dresden	Hop 'Magnum'	Humulus lupulus	Canabaceae	No obvious symtpoms		9	Halle	Hop 'Magnum'	Humulus lupulus	Canabaceae	Chlorosis, necrotic spots
8	Dresden	Hop 'Magnum'	Humulus lupulus	Canabaceae	No obvious symtpoms		9	Halle	Hop 'Magnum'	Humulus lupulus	Canabaceae	Chlorotic spots
8	Dresden	Hop 'Magnum'	Humulus lupulus	Canabaceae	No obvious symtpoms		9	Halle	Hop 'Magnum'	Humulus lupulus	Canabaceae	No obvious symtpoms
8	Dresden	Hop 'Magnum'	Humulus lupulus	Canabaceae	Chlorotic spots		9	Halle	Hop 'Magnum'	Humulus lupulus	Canabaceae	No obvious symtpoms
8	Dresden	Hop 'Magnum'	Humulus lupulus	Canabaceae	No obvious symtpoms		9	Halle	Hop 'Magnum'	Humulus lupulus	Canabaceae	No obvious symtpoms
8	Dresden	Hop 'Magnum'	Humulus lupulus	Canabaceae	No obvious symtpoms		9	Halle	Hop 'Magnum'	Humulus lupulus	Canabaceae	No obvious symtpoms
8	Dresden	Hop 'Magnum'	Humulus lupulus	Canabaceae	No obvious symtpoms		9	Halle	Hop 'Magnum'	Humulus lupulus	Canabaceae	No obvious symtpoms
8	Dresden	Hop 'Magnum'	Humulus lupulus	Canabaceae	No obvious symtpoms		9	Halle	Hop 'Magnum'	Humulus lupulus	Canabaceae	No obvious symtpoms
8	Dresden	Hop 'Magnum'	Humulus lupulus	Canabaceae	No obvious symtpoms		9	Halle	Hop 'Magnum'	Humulus lupulus	Canabaceae	No obvious symtpoms
8	Dresden	Hop 'Magnum'	Humulus lupulus	Canabaceae	No obvious symtpoms		9	Halle	Hop 'Magnum'	Humulus lupulus	Canabaceae	No obvious symtpoms
8	Dresden	Hop 'Magnum'	Humulus lupulus	Canabaceae	No obvious symtpoms		9	Halle	Hop 'Magnum'	Humulus lupulus	Canabaceae	No obvious symtpoms
8	Dresden	Hop 'Magnum'	Humulus lupulus	Canabaceae	No obvious symtpoms		9	Halle	Hop 'Magnum'	Humulus lupulus	Canabaceae	No obvious symtpoms
8	Dresden	Hop 'Magnum'	Humulus lupulus	Canabaceae	No obvious symtpoms		9	Halle	Hop 'Magnum'	Humulus lupulus	Canabaceae	No obvious symtpoms
8	Dresden	Hop 'Magnum'	Humulus lupulus	Canabaceae	No obvious symtpoms		9	Halle	Hop 'Magnum'	Humulus lupulus	Canabaceae	No obvious symtpoms
8	Dresden	Hop 'Magnum'	Humulus lupulus	Canabaceae	No obvious symtpoms		9	Halle	Hop 'Magnum'	Humulus lupulus	Canabaceae	No obvious symtpoms
8	Dresden	Hop 'Magnum'	Humulus lupulus	Canabaceae	No obvious symtpoms		9	Halle	Hop 'Magnum'	Humulus lupulus	Canabaceae	No obvious symtpoms
8	Dresden	Hop 'Magnum'	Humulus lupulus	Canabaceae	Chlorotic spots		9	Halle	Hop 'Magnum'	Humulus lupulus	Canabaceae	No obvious symtpoms
8	Dresden	Hop 'Magnum'	Humulus lupulus	Canabaceae	Chlorotic spots		9	Halle	Hop 'Magnum'	Humulus lupulus	Canabaceae	Chlorotic spots
8	Dresden	Hop 'Magnum'	Humulus lupulus	Canabaceae	No obvious symtpoms		9	Halle	Hop 'Magnum'	Humulus lupulus	Canabaceae	No obvious symtpoms
8	Dresden	Hop 'Magnum'	Humulus lupulus	Canabaceae	No obvious symtpoms		9	Halle	Hop 'Magnum'	Humulus lupulus	Canabaceae	No obvious symtpoms
8	Dresden	Hop 'Magnum'	Humulus lupulus	Canabaceae	Chlorotic spots		9	Halle	Hop 'Magnum'	Humulus lupulus	Canabaceae	Chlorotic spots
8	Dresden	Hop 'Magnum'	Humulus lupulus	Canabaceae	Chlorotic spots		9	Halle	Hop 'Magnum'	Humulus lupulus	Canabaceae	Chlorosis, necrotic spots
8	Dresden	Non-hop inside the field	Chenopodium ficifolium	Amaranthaceae	No obvious symtpoms		9	Halle	Non-hop inside the field	Chenopodium album L.	Amaranthaceae	Chlorotic spots
8	Dresden	Non-hop inside the field	Taraxacum mongolicum	Asteraceae	No obvious symtpoms		9	Halle	Non-hop inside the field	Chenopodium ficifolium	Amaranthaceae	Chlorotic spots
8	Dresden	Non-hop inside the field	Cirsium arvense	Asteraceae	No obvious symtpoms		9	Halle	Non-hop inside the field	Amaranthus retroflexus L.	Amaranthaceae	No obvious symtpoms
8	Dresden	Non-hop inside the field	Trifolium repens L.	Fabaceae	No obvious symtpoms		9	Halle	Non-hop inside the field	Chenopodiastrum hybridum L.	Amaranthaceae	No obvious symtpoms
8	Dresden	Non-hop inside the field	Chenopodium ficifolium	Amaranthaceae	No obvious symtpoms		9	Halle	Non-hop inside the field	Convolvulus arvensis L.	Convolvulaceae	No obvious symtpoms
8	Dresden	Non-hop outside the field	Rosa corymbifera	Rosaceae	Necrotic spots		9	Halle	Non-hop outside the field	Convolvulus arvensis L.	Convolvulaceae	No obvious symtpoms
8	Dresden	Non-hop outside the field	Rosa villosa L	Rosaceae	Yellwoing, necrotic spots		9	Halle	Non-hop outside the field	Plantago lanceolata L.	Plantaginaceae	Yellowing
8	Dresden	Non-hop outside the field	Mecardonia acuminata	Plantaginaceae	No obvious symtpoms		9	Halle	Non-hop outside the field	Fraxinus pennsylvanica	Oleaceae	Yellowing
8	Dresden	Non-hop outside the field	Urtica dioica L	Urticaceae	No obvious symtpoms		9	Halle	Non-hop outside the field	Cichorium endivia L.	Asteraceae	No obvious symtpoms
8	Dresden	Non-hop outside the field	Oenothera speciosa	Onagraceae	No obvious symtpoms		9	Halle	Non-hop outside the field	Prunus cerasifera	Rosaceae	No obvious symtpoms
8	Dresden	Non-hop outside the field	Echinochloa crus-galli L.	Poaceae	No obvious symtpoms		9	Halle	Non-hop outside the field	Galium mollugo L.	Rubiaceae	No obvious symtpoms
8	Dresden	Non-hop outside the field	Sonchus asper L.	Asteraceae	No obvious symtpoms		9	Halle	Non-hop outside the field	Rubus pruinosus	Rosaceae	Necrotic spots
8	Dresden	Non-hop outside the field	Malus domestica	Rosaceae	Curly leaves		9	Halle	Non-hop outside the field	Rubus pruinosus	Rosaceae	Necrotic spots
8	Dresden	Non-hop outside the field	Cirsium arvense L.	Asteraceae	No obvious symtpoms		9	Halle	Non-hop outside the field	Urtica dioica L.	Urticaceae	No obvious symtpoms
8	Dresden	Non-hop outside the field	Taraxacum campylodes	Asteraceae	No obvious symtpoms		9	Halle	Non-hop outside the field	Heracleum sibiricum L.	Apiaceae	No obvious symtpoms
