# Supplementary material for: Virus and viroid diversity in hops, investigating the German hop virome
Source: PLoS One. 2025 Aug 7;20(8):e0329289. doi: 10.1371/journal.pone.0329289 (PMC12331113; doi:10.1371/journal.pone.0329289)
Supplement: S3 Table — Description of all plant samples collected from six hopyards including the sampling location, sample type (hop or non-hop), taxonomic classification, and observed symptoms. (XLSX) [file pone.0329289.s003.xlsx]

## Sheet: S3 Table
S3 Table. Samples collected in 2023. Description of all plant samples collected from six hopyards including the sampling location, sample type (hop or non-hop), taxonomic classification, and observed symptoms.

## Sheet: Hallertau
Hop yard No.	Region	Sample type	Species	Family	Symptoms		Hop yard No.	Region	Sample type	Species	Family	Symptoms	Temperature on sampling day
4	Hallertau	Hop 'Herkules'	Humulus lupulus	Canabaceae	No obvious symptoms		5	Hallertau	Hop 'Perle'	Humulus lupulus	Canabaceae	No obvious symptoms	27˚C
4	Hallertau	Hop 'Herkules'	Humulus lupulus	Canabaceae	No obvious symptoms		5	Hallertau	Hop 'Perle'	Humulus lupulus	Canabaceae	No obvious symptoms
4	Hallertau	Hop 'Herkules'	Humulus lupulus	Canabaceae	No obvious symptoms		5	Hallertau	Hop 'Perle'	Humulus lupulus	Canabaceae	No obvious symptoms
4	Hallertau	Hop 'Herkules'	Humulus lupulus	Canabaceae	No obvious symptoms		5	Hallertau	Hop 'Perle'	Humulus lupulus	Canabaceae	No obvious symptoms
4	Hallertau	Hop 'Herkules'	Humulus lupulus	Canabaceae	No obvious symptoms		5	Hallertau	Hop 'Perle'	Humulus lupulus	Canabaceae	No obvious symptoms
4	Hallertau	Hop 'Herkules'	Humulus lupulus	Canabaceae	No obvious symptoms		5	Hallertau	Hop 'Perle'	Humulus lupulus	Canabaceae	No obvious symptoms
4	Hallertau	Hop 'Herkules'	Humulus lupulus	Canabaceae	No obvious symptoms		5	Hallertau	Hop 'Perle'	Humulus lupulus	Canabaceae	No obvious symptoms
4	Hallertau	Hop 'Herkules'	Humulus lupulus	Canabaceae	No obvious symptoms		5	Hallertau	Hop 'Perle'	Humulus lupulus	Canabaceae	Chlorosis
4	Hallertau	Hop 'Herkules'	Humulus lupulus	Canabaceae	Necrotic spots		5	Hallertau	Hop 'Perle'	Humulus lupulus	Canabaceae	No obvious symptoms
4	Hallertau	Hop 'Herkules'	Humulus lupulus	Canabaceae	Chlorosis		5	Hallertau	Hop 'Perle'	Humulus lupulus	Canabaceae	Chlorosis
4	Hallertau	Hop 'Herkules'	Humulus lupulus	Canabaceae	Chlorosis		5	Hallertau	Hop 'Perle'	Humulus lupulus	Canabaceae	Chlorotic pots
4	Hallertau	Hop 'Herkules'	Humulus lupulus	Canabaceae	No obvious symptoms		5	Hallertau	Hop 'Perle'	Humulus lupulus	Canabaceae	No obvious symptoms
4	Hallertau	Hop 'Herkules'	Humulus lupulus	Canabaceae	No obvious symptoms		5	Hallertau	Hop 'Perle'	Humulus lupulus	Canabaceae	chlorosis, necrotic spots
4	Hallertau	Hop 'Herkules'	Humulus lupulus	Canabaceae	No obvious symptoms		5	Hallertau	Hop 'Perle'	Humulus lupulus	Canabaceae	No obvious symptoms
4	Hallertau	Hop 'Herkules'	Humulus lupulus	Canabaceae	No obvious symptoms		5	Hallertau	Hop 'Perle'	Humulus lupulus	Canabaceae	No obvious symptoms
4	Hallertau	Hop 'Herkules'	Humulus lupulus	Canabaceae	Chlorosis, necrotic spots		5	Hallertau	Hop 'Perle'	Humulus lupulus	Canabaceae	No obvious symptoms
4	Hallertau	Hop 'Herkules'	Humulus lupulus	Canabaceae	No obvious symptoms		5	Hallertau	Hop 'Perle'	Humulus lupulus	Canabaceae	No obvious symptoms
4	Hallertau	Hop 'Herkules'	Humulus lupulus	Canabaceae	No obvious symptoms		5	Hallertau	Hop 'Perle'	Humulus lupulus	Canabaceae	No obvious symptoms
4	Hallertau	Hop 'Herkules'	Humulus lupulus	Canabaceae	No obvious symptoms		5	Hallertau	Hop 'Perle'	Humulus lupulus	Canabaceae	No obvious symptoms
4	Hallertau	Hop 'Herkules'	Humulus lupulus	Canabaceae	No obvious symptoms		5	Hallertau	Hop 'Perle'	Humulus lupulus	Canabaceae	No obvious symptoms
4	Hallertau	Hop 'Herkules'	Humulus lupulus	Canabaceae	No obvious symptoms		5	Hallertau	Hop 'Perle'	Humulus lupulus	Canabaceae	No obvious symptoms
4	Hallertau	Hop 'Herkules'	Humulus lupulus	Canabaceae	No obvious symptoms		5	Hallertau	Hop 'Perle'	Humulus lupulus	Canabaceae	No obvious symptoms
4	Hallertau	Hop 'Herkules'	Humulus lupulus	Canabaceae	No obvious symptoms		5	Hallertau	Hop 'Perle'	Humulus lupulus	Canabaceae	No obvious symptoms
4	Hallertau	Hop 'Herkules'	Humulus lupulus	Canabaceae	No obvious symptoms		5	Hallertau	Hop 'Perle'	Humulus lupulus	Canabaceae	No obvious symptoms
4	Hallertau	Hop 'Herkules'	Humulus lupulus	Canabaceae	No obvious symptoms		5	Hallertau	Hop 'Perle'	Humulus lupulus	Canabaceae	Chlorosis
4	Hallertau	Hop 'Herkules'	Humulus lupulus	Canabaceae	Chlorosis		5	Hallertau	Hop 'Perle'	Humulus lupulus	Canabaceae	No obvious symptoms
4	Hallertau	Hop 'Herkules'	Humulus lupulus	Canabaceae	No obvious symptoms		5	Hallertau	Hop 'Perle'	Humulus lupulus	Canabaceae	No obvious symptoms
4	Hallertau	Hop 'Herkules'	Humulus lupulus	Canabaceae	No obvious symptoms		5	Hallertau	Hop 'Perle'	Humulus lupulus	Canabaceae	No obvious symptoms
4	Hallertau	Hop 'Herkules'	Humulus lupulus	Canabaceae	No obvious symptoms		5	Hallertau	Hop 'Perle'	Humulus lupulus	Canabaceae	No obvious symptoms
4	Hallertau	Hop 'Herkules'	Humulus lupulus	Canabaceae	No obvious symptoms		5	Hallertau	Hop 'Perle'	Humulus lupulus	Canabaceae	Chlorosis, necrotic spots
4	Hallertau	Hop 'Herkules'	Humulus lupulus	Canabaceae	No obvious symptoms		5	Hallertau	Hop 'Perle'	Humulus lupulus	Canabaceae	No obvious symptoms
4	Hallertau	Hop 'Herkules'	Humulus lupulus	Canabaceae	No obvious symptoms		5	Hallertau	Hop 'Perle'	Humulus lupulus	Canabaceae	No obvious symptoms
4	Hallertau	Hop 'Herkules'	Humulus lupulus	Canabaceae	No obvious symptoms		5	Hallertau	Hop 'Perle'	Humulus lupulus	Canabaceae	No obvious symptoms
4	Hallertau	Hop 'Herkules'	Humulus lupulus	Canabaceae	Chlorosis, necrotic spots		5	Hallertau	Hop 'Perle'	Humulus lupulus	Canabaceae	No obvious symptoms
4	Hallertau	Hop 'Herkules'	Humulus lupulus	Canabaceae	No obvious symptoms		5	Hallertau	Hop 'Perle'	Humulus lupulus	Canabaceae	No obvious symptoms
4	Hallertau	Non-hop inside the field	Urtica urens L.	Urticaceae	No obvious symptoms		5	Hallertau	Non-hop inside the field	Echinochloa crus-galli	Poaceae	No obvious symptoms
4	Hallertau	Non-hop inside the field	Alliaria petiolata	Brassicaceae	Chlorotic spots		5	Hallertau	Non-hop inside the field	Chenopodium album L.	Amaranthaceae	Chlorotic spots
4	Hallertau	Non-hop inside the field	Echinochloa crus-galli	Poaceae	No obvious symptoms		5	Hallertau	Non-hop inside the field	Avena sativa L.	Poaceae	No obvious symptoms
4	Hallertau	Non-hop inside the field	Amaranthus blitum L.	Amaranthaceae	Yellowing		5	Hallertau	Non-hop inside the field	Elymus repens	Poaceae	Browny top
4	Hallertau	Non-hop inside the field	Echinochloa crus-galli	Poaceae	No obvious symptoms		5	Hallertau	Non-hop inside the field	Elymus repens	Poaceae	Browny top, chlorotic spots
4	Hallertau	Non-hop outside the field	Raphanus raphanistrum L.	Brassicaceae	Chlototic spots, chlorotic rings		5	Hallertau	Non-hop outside the field	Amaranthus retroflexus L.	Amaranthaceae	No obvious symptoms
4	Hallertau	Non-hop outside the field	Secale cereale L.	Poaceae	Yellowing		5	Hallertau	Non-hop outside the field	Cytisus scoparius L.	Fabaceae	No obvious symptoms
4	Hallertau	Non-hop outside the field	Zea mays L.	Poaceae	No obvious symptoms		5	Hallertau	Non-hop outside the field	Rubus camptostachys	Rosaceae	No obvious symptoms
4	Hallertau	Non-hop outside the field	Anthemis cotula L.	Asteraceae	No obvious symptoms		5	Hallertau	Non-hop outside the field	Acer pseudoplatanus L.	Sapindaceae	No obvious symptoms
4	Hallertau	Non-hop outside the field	Amaranthus retroflexus L.	Amaranthaceae	Top yellowing		5	Hallertau	Non-hop outside the field	Helianthus tuberosus L.	Asteraceae	No obvious symptoms
4	Hallertau	Non-hop outside the field	Cirsium arvense L.	Asteraceae	No obvious symptoms		5	Hallertau	Non-hop outside the field	Symphytum officinale L.	Boraginaceae	Brown spots
4	Hallertau	Non-hop outside the field	Amaranthus spinosus L.	Amaranthaceae	Chlorotic posts		5	Hallertau	Non-hop outside the field	Convolvulus arvensis L.	Convolvulaceae	No obvious symptoms
4	Hallertau	Non-hop outside the field	Taraxacum sect.	Asteraceae	No obvious symptoms		5	Hallertau	Non-hop outside the field	Acer pseudoplatanus L.	Sapindaceae	No obvious symptoms
4	Hallertau	Non-hop outside the field	Urtica dioica L.	Urticaceae	Yellowing		5	Hallertau	Non-hop outside the field	Elymus repens	Poaceae	No obvious symptoms
4	Hallertau	Non-hop outside the field	Lolium perenne L.	Poaceae	No obvious symptoms		5	Hallertau	Non-hop outside the field	Symphytum officinale L.	Boraginaceae	No obvious symptoms

## Sheet: Tettnang
Hop yard No.	Region	Sample type	Species	Family	Symptoms		Hop yard No.	Region	Sample type	Species	Family	Symptoms	Temperature on sampling day
6	Tettnang	Hop 'Tettnanger'	Humulus lupulus	Canabaceae	No obvious symptoms		7	Tettnang	Hop 'Spalter', 'Tettnanger' and 'Perle'	Humulus lupulus	Canabaceae	No obvious symptoms	18˚C
6	Tettnang	Hop 'Tettnanger'	Humulus lupulus	Canabaceae	Chlorosis		7	Tettnang	Hop 'Spalter', 'Tettnanger' and 'Perle'	Humulus lupulus	Canabaceae	No obvious symptoms
6	Tettnang	Hop 'Tettnanger'	Humulus lupulus	Canabaceae	Necrotic spots		7	Tettnang	Hop 'Spalter', 'Tettnanger' and 'Perle'	Humulus lupulus	Canabaceae	No obvious symptoms
6	Tettnang	Hop 'Tettnanger'	Humulus lupulus	Canabaceae	Chlorosis		7	Tettnang	Hop 'Spalter', 'Tettnanger' and 'Perle'	Humulus lupulus	Canabaceae	No obvious symptoms
6	Tettnang	Hop 'Tettnanger'	Humulus lupulus	Canabaceae	No obvious symptoms		7	Tettnang	Hop 'Spalter', 'Tettnanger' and 'Perle'	Humulus lupulus	Canabaceae	No obvious symptoms
6	Tettnang	Hop 'Tettnanger'	Humulus lupulus	Canabaceae	No obvious symptoms		7	Tettnang	Hop 'Spalter', 'Tettnanger' and 'Perle'	Humulus lupulus	Canabaceae	No obvious symptoms
6	Tettnang	Hop 'Tettnanger'	Humulus lupulus	Canabaceae	No obvious symptoms		7	Tettnang	Hop 'Spalter', 'Tettnanger' and 'Perle'	Humulus lupulus	Canabaceae	No obvious symptoms
6	Tettnang	Hop 'Tettnanger'	Humulus lupulus	Canabaceae	No obvious symptoms		7	Tettnang	Hop 'Spalter', 'Tettnanger' and 'Perle'	Humulus lupulus	Canabaceae	Chlorosis
6	Tettnang	Hop 'Tettnanger'	Humulus lupulus	Canabaceae	No obvious symptoms		7	Tettnang	Hop 'Spalter', 'Tettnanger' and 'Perle'	Humulus lupulus	Canabaceae	No obvious symptoms
6	Tettnang	Hop 'Tettnanger'	Humulus lupulus	Canabaceae	No obvious symptoms		7	Tettnang	Hop 'Spalter', 'Tettnanger' and 'Perle'	Humulus lupulus	Canabaceae	No obvious symptoms
6	Tettnang	Hop 'Tettnanger'	Humulus lupulus	Canabaceae	No obvious symptoms		7	Tettnang	Hop 'Spalter', 'Tettnanger' and 'Perle'	Humulus lupulus	Canabaceae	No obvious symptoms
6	Tettnang	Hop 'Tettnanger'	Humulus lupulus	Canabaceae	No obvious symptoms		7	Tettnang	Hop 'Spalter', 'Tettnanger' and 'Perle'	Humulus lupulus	Canabaceae	No obvious symptoms
6	Tettnang	Hop 'Tettnanger'	Humulus lupulus	Canabaceae	No obvious symptoms		7	Tettnang	Hop 'Spalter', 'Tettnanger' and 'Perle'	Humulus lupulus	Canabaceae	No obvious symptoms
6	Tettnang	Hop 'Tettnanger'	Humulus lupulus	Canabaceae	No obvious symptoms		7	Tettnang	Hop 'Spalter', 'Tettnanger' and 'Perle'	Humulus lupulus	Canabaceae	Chlorosis
6	Tettnang	Hop 'Tettnanger'	Humulus lupulus	Canabaceae	No obvious symptoms		7	Tettnang	Hop 'Spalter', 'Tettnanger' and 'Perle'	Humulus lupulus	Canabaceae	Chlorosis
6	Tettnang	Hop 'Tettnanger'	Humulus lupulus	Canabaceae	No obvious symptoms		7	Tettnang	Hop 'Spalter', 'Tettnanger' and 'Perle'	Humulus lupulus	Canabaceae	No obvious symptoms
6	Tettnang	Hop 'Tettnanger'	Humulus lupulus	Canabaceae	No obvious symptoms		7	Tettnang	Hop 'Spalter', 'Tettnanger' and 'Perle'	Humulus lupulus	Canabaceae	No obvious symptoms
6	Tettnang	Hop 'Tettnanger'	Humulus lupulus	Canabaceae	No obvious symptoms		7	Tettnang	Hop 'Spalter', 'Tettnanger' and 'Perle'	Humulus lupulus	Canabaceae	No obvious symptoms
6	Tettnang	Hop 'Tettnanger'	Humulus lupulus	Canabaceae	Chlorosis, necrotic spots		7	Tettnang	Hop 'Spalter', 'Tettnanger' and 'Perle'	Humulus lupulus	Canabaceae	No obvious symptoms
6	Tettnang	Hop 'Tettnanger'	Humulus lupulus	Canabaceae	No obvious symptoms		7	Tettnang	Hop 'Spalter', 'Tettnanger' and 'Perle'	Humulus lupulus	Canabaceae	No obvious symptoms
6	Tettnang	Hop 'Tettnanger'	Humulus lupulus	Canabaceae	No obvious symptoms		7	Tettnang	Hop 'Spalter', 'Tettnanger' and 'Perle'	Humulus lupulus	Canabaceae	No obvious symptoms
6	Tettnang	Hop 'Tettnanger'	Humulus lupulus	Canabaceae	No obvious symptoms		7	Tettnang	Hop 'Spalter', 'Tettnanger' and 'Perle'	Humulus lupulus	Canabaceae	No obvious symptoms
6	Tettnang	Hop 'Tettnanger'	Humulus lupulus	Canabaceae	No obvious symptoms		7	Tettnang	Hop 'Spalter', 'Tettnanger' and 'Perle'	Humulus lupulus	Canabaceae	No obvious symptoms
6	Tettnang	Hop 'Tettnanger'	Humulus lupulus	Canabaceae	No obvious symptoms		7	Tettnang	Hop 'Spalter', 'Tettnanger' and 'Perle'	Humulus lupulus	Canabaceae	No obvious symptoms
6	Tettnang	Hop 'Tettnanger'	Humulus lupulus	Canabaceae	No obvious symptoms		7	Tettnang	Hop 'Spalter', 'Tettnanger' and 'Perle'	Humulus lupulus	Canabaceae	No obvious symptoms
6	Tettnang	Hop 'Tettnanger'	Humulus lupulus	Canabaceae	No obvious symptoms		7	Tettnang	Hop 'Spalter', 'Tettnanger' and 'Perle'	Humulus lupulus	Canabaceae	No obvious symptoms
6	Tettnang	Hop 'Tettnanger'	Humulus lupulus	Canabaceae	Necrotic spots		7	Tettnang	Hop 'Spalter', 'Tettnanger' and 'Perle'	Humulus lupulus	Canabaceae	No obvious symptoms
6	Tettnang	Hop 'Tettnanger'	Humulus lupulus	Canabaceae	No obvious symptoms		7	Tettnang	Hop 'Spalter', 'Tettnanger' and 'Perle'	Humulus lupulus	Canabaceae	No obvious symptoms
6	Tettnang	Hop 'Tettnanger'	Humulus lupulus	Canabaceae	No obvious symptoms		7	Tettnang	Hop 'Spalter', 'Tettnanger' and 'Perle'	Humulus lupulus	Canabaceae	No obvious symptoms
6	Tettnang	Hop 'Tettnanger'	Humulus lupulus	Canabaceae	No obvious symptoms		7	Tettnang	Hop 'Spalter', 'Tettnanger' and 'Perle'	Humulus lupulus	Canabaceae	No obvious symptoms
6	Tettnang	Hop 'Tettnanger'	Humulus lupulus	Canabaceae	No obvious symptoms		7	Tettnang	Hop 'Spalter', 'Tettnanger' and 'Perle'	Humulus lupulus	Canabaceae	No obvious symptoms
6	Tettnang	Hop 'Tettnanger'	Humulus lupulus	Canabaceae	Chlorosis		7	Tettnang	Hop 'Spalter', 'Tettnanger' and 'Perle'	Humulus lupulus	Canabaceae	No obvious symptoms
6	Tettnang	Hop 'Tettnanger'	Humulus lupulus	Canabaceae	No obvious symptoms		7	Tettnang	Hop 'Spalter', 'Tettnanger' and 'Perle'	Humulus lupulus	Canabaceae	Chlorosis
6	Tettnang	Hop 'Tettnanger'	Humulus lupulus	Canabaceae	No obvious symptoms		7	Tettnang	Hop 'Spalter', 'Tettnanger' and 'Perle'	Humulus lupulus	Canabaceae	No obvious symptoms
6	Tettnang	Hop 'Tettnanger'	Humulus lupulus	Canabaceae	No obvious symptoms		7	Tettnang	Hop 'Spalter', 'Tettnanger' and 'Perle'	Humulus lupulus	Canabaceae	No obvious symptoms
6	Tettnang	Non-hop inside the field	lipandra polysperma	Amaranthaceae	No obvious symptoms		7	Tettnang	Non-hop inside the field	Chenopodium album L.	Amaranthaceae	No obvious symptoms
6	Tettnang	Non-hop inside the field	Amaranthus blitum	Amaranthaceae	No obvious symptoms		7	Tettnang	Non-hop inside the field	Raphanus raphanistrum L.	Brassicaceae	Chlorosis
6	Tettnang	Non-hop inside the field	Digitaria sanguinalis	Poaceae	No obvious symptoms		7	Tettnang	Non-hop inside the field	Amaranthus hybridus L.	Amaranthaceae	No obvious symptoms
6	Tettnang	Non-hop inside the field	Chenopodium album	Amaranthaceae	Chlorosis		7	Tettnang	Non-hop inside the field	Hirschfeldia incana L.	Brassicaceae	No obvious symptoms
6	Tettnang	Non-hop inside the field	Fagopyrum esculentum	Polygonaceae	No obvious symtpoms		7	Tettnang	Non-hop inside the field	Raphanus raphanistrum L.	Brassicaceae	No obvious symptoms
6	Tettnang	Non-hop outside the field	Argentina anserina L.	Rosaceae	Chlorosis		7	Tettnang	Non-hop outside the field	Sambucus racemosa L.	Viburnaceae	Yellowing, brown edges
6	Tettnang	Non-hop outside the field	Trifolium repens L.	Fabaceae	Chlorosis		7	Tettnang	Non-hop outside the field	impatiens glandulifera royle	Balsaminaceae	No obvious symptoms
6	Tettnang	Non-hop outside the field	Taraxacum clemens	Asteraceae	No obvious symtpoms		7	Tettnang	Non-hop outside the field	Fraxinus excelsior L.	Oleaceae	No obvious symptoms
6	Tettnang	Non-hop outside the field	Prunus avium L.	Rosaceae	No obvious symtpoms		7	Tettnang	Non-hop outside the field	Abies grandis	Pinaceae	No obvious symptoms
6	Tettnang	Non-hop outside the field	Malus baccata L.	Rosaceae	Chlorosis		7	Tettnang	Non-hop outside the field	Quercus suber L.	Fagaceae	Chlorosis
6	Tettnang	Non-hop outside the field	Malus baccata L.	Rosaceae	No obvious symtpoms		7	Tettnang	Non-hop outside the field	Urtica dioica L.	Urticaceae	yellowing, brown edges
6	Tettnang	Non-hop outside the field	Prunus avium L.	Rosaceae	No obvious symtpoms		7	Tettnang	Non-hop outside the field	Galinsoga quadriradiata	Asteraceae	Chlorosis
6	Tettnang	Non-hop outside the field	Trifolium repens L.	Fabaceae	Chlorosis		7	Tettnang	Non-hop outside the field	Plantago major L.	Plantaginaceae	Chlorotic spots
6	Tettnang	Non-hop outside the field	Hypochaeris glabra	Asteraceae	No obvious symtpoms		7	Tettnang	Non-hop outside the field	Taraxacum clemens	Asteraceae	Chlorosis
6	Tettnang	Non-hop outside the field	Plantago major L.	Plantaginaceae	Chlorosis		7	Tettnang	Non-hop outside the field	Trifolium repens L.	Fabaceae	Chlorosis

## Sheet: Elbe-Saale
Hopyard No.	Region	Sample type	Species	Family	Symptoms		Hopyard No.	Region	Sample type	Species	Family	Symptoms	Temperature on sampling day
8	East Dresden	Hop 'Magnum'	Humulus lupulus	Canabaceae	No obvious symptoms		9	Halle	Hop 'Magnum'	Humulus lupulus	Canabaceae	No obvious symptoms	Hopyard 8: 24˚C
8	East Dresden	Hop 'Magnum'	Humulus lupulus	Canabaceae	No obvious symptoms		9	Halle	Hop 'Magnum'	Humulus lupulus	Canabaceae	No obvious symptoms	Hopyard 9: 27˚C
8	East Dresden	Hop 'Magnum'	Humulus lupulus	Canabaceae	No obvious symptoms		9	Halle	Hop 'Magnum'	Humulus lupulus	Canabaceae	No obvious symptoms
8	East Dresden	Hop 'Magnum'	Humulus lupulus	Canabaceae	Chlorosis		9	Halle	Hop 'Magnum'	Humulus lupulus	Canabaceae	No obvious symptoms
8	East Dresden	Hop 'Magnum'	Humulus lupulus	Canabaceae	No obvious symptoms		9	Halle	Hop 'Magnum'	Humulus lupulus	Canabaceae	No obvious symptoms
8	East Dresden	Hop 'Magnum'	Humulus lupulus	Canabaceae	No obvious symptoms		9	Halle	Hop 'Magnum'	Humulus lupulus	Canabaceae	No obvious symptoms
8	East Dresden	Hop 'Magnum'	Humulus lupulus	Canabaceae	No obvious symptoms		9	Halle	Hop 'Magnum'	Humulus lupulus	Canabaceae	No obvious symptoms
8	East Dresden	Hop 'Magnum'	Humulus lupulus	Canabaceae	No obvious symptoms		9	Halle	Hop 'Magnum'	Humulus lupulus	Canabaceae	Chlorosis
8	East Dresden	Hop 'Magnum'	Humulus lupulus	Canabaceae	No obvious symptoms		9	Halle	Hop 'Magnum'	Humulus lupulus	Canabaceae	No obvious symptoms
8	East Dresden	Hop 'Magnum'	Humulus lupulus	Canabaceae	No obvious symptoms		9	Halle	Hop 'Magnum'	Humulus lupulus	Canabaceae	No obvious symptoms
8	East Dresden	Hop 'Magnum'	Humulus lupulus	Canabaceae	Chlorosis		9	Halle	Hop 'Magnum'	Humulus lupulus	Canabaceae	No obvious symptoms
8	East Dresden	Hop 'Magnum'	Humulus lupulus	Canabaceae	Chlorosis		9	Halle	Hop 'Magnum'	Humulus lupulus	Canabaceae	No obvious symptoms
8	East Dresden	Hop 'Magnum'	Humulus lupulus	Canabaceae	Chlorosis		9	Halle	Hop 'Magnum'	Humulus lupulus	Canabaceae	No obvious symptoms
8	East Dresden	Hop 'Magnum'	Humulus lupulus	Canabaceae	No obvious symptoms		9	Halle	Hop 'Magnum'	Humulus lupulus	Canabaceae	No obvious symptoms
8	East Dresden	Hop 'Magnum'	Humulus lupulus	Canabaceae	No obvious symptoms		9	Halle	Hop 'Magnum'	Humulus lupulus	Canabaceae	No obvious symptoms
8	East Dresden	Hop 'Magnum'	Humulus lupulus	Canabaceae	No obvious symptoms		9	Halle	Hop 'Magnum'	Humulus lupulus	Canabaceae	No obvious symptoms
8	East Dresden	Hop 'Magnum'	Humulus lupulus	Canabaceae	No obvious symptoms		9	Halle	Hop 'Magnum'	Humulus lupulus	Canabaceae	No obvious symptoms
8	East Dresden	Hop 'Magnum'	Humulus lupulus	Canabaceae	No obvious symptoms		9	Halle	Hop 'Magnum'	Humulus lupulus	Canabaceae	No obvious symptoms
8	East Dresden	Hop 'Magnum'	Humulus lupulus	Canabaceae	No obvious symptoms		9	Halle	Hop 'Magnum'	Humulus lupulus	Canabaceae	No obvious symptoms
8	East Dresden	Hop 'Magnum'	Humulus lupulus	Canabaceae	No obvious symptoms		9	Halle	Hop 'Magnum'	Humulus lupulus	Canabaceae	Chlorosis
8	East Dresden	Hop 'Magnum'	Humulus lupulus	Canabaceae	No obvious symptoms		9	Halle	Hop 'Magnum'	Humulus lupulus	Canabaceae	Chlorosis
8	East Dresden	Hop 'Magnum'	Humulus lupulus	Canabaceae	No obvious symptoms		9	Halle	Hop 'Magnum'	Humulus lupulus	Canabaceae	No obvious symptoms
8	East Dresden	Hop 'Magnum'	Humulus lupulus	Canabaceae	No obvious symptoms		9	Halle	Hop 'Magnum'	Humulus lupulus	Canabaceae	No obvious symptoms
8	East Dresden	Hop 'Magnum'	Humulus lupulus	Canabaceae	No obvious symptoms		9	Halle	Hop 'Magnum'	Humulus lupulus	Canabaceae	Chlorosis
8	East Dresden	Hop 'Magnum'	Humulus lupulus	Canabaceae	No obvious symptoms		9	Halle	Hop 'Magnum'	Humulus lupulus	Canabaceae	No obvious symptoms
8	East Dresden	Hop 'Magnum'	Humulus lupulus	Canabaceae	Chlorosis		9	Halle	Hop 'Magnum'	Humulus lupulus	Canabaceae	No obvious symptoms
8	East Dresden	Hop 'Magnum'	Humulus lupulus	Canabaceae	No obvious symptoms		9	Halle	Hop 'Magnum'	Humulus lupulus	Canabaceae	No obvious symptoms
8	East Dresden	Hop 'Magnum'	Humulus lupulus	Canabaceae	No obvious symptoms		9	Halle	Hop 'Magnum'	Humulus lupulus	Canabaceae	No obvious symptoms
8	East Dresden	Hop 'Magnum'	Humulus lupulus	Canabaceae	No obvious symptoms		9	Halle	Hop 'Magnum'	Humulus lupulus	Canabaceae	No obvious symptoms
8	East Dresden	Hop 'Magnum'	Humulus lupulus	Canabaceae	Chlorosis		9	Halle	Hop 'Magnum'	Humulus lupulus	Canabaceae	No obvious symptoms
8	East Dresden	Hop 'Magnum'	Humulus lupulus	Canabaceae	Chlorosis		9	Halle	Hop 'Magnum'	Humulus lupulus	Canabaceae	No obvious symptoms
8	East Dresden	Hop 'Magnum'	Humulus lupulus	Canabaceae	No obvious symptoms		9	Halle	Hop 'Magnum'	Humulus lupulus	Canabaceae	Chlorosis, necrotic spots
8	East Dresden	Hop 'Magnum'	Humulus lupulus	Canabaceae	Chlorosis, necrotic spots		9	Halle	Hop 'Magnum'	Humulus lupulus	Canabaceae	No obvious symptoms
8	East Dresden	Hop 'Magnum'	Humulus lupulus	Canabaceae	No obvious symptoms		9	Halle	Hop 'Magnum'	Humulus lupulus	Canabaceae	No obvious symptoms
8	East Dresden	Hop 'Magnum'	Humulus lupulus	Canabaceae	No obvious symptoms		9	Halle	Hop 'Magnum'	Humulus lupulus	Canabaceae	No obvious symptoms
8	East Dresden	Non-hop inside the field	brachypodium sylvaticum	Poaceae	Brown edges		9	Halle	Non-hop inside the field	Chenopodium album	Amaranthaceae	No obvious symptoms
8	East Dresden	Non-hop inside the field	brachypodium sylvaticum	Poaceae	No obvious symptoms		9	Halle	Non-hop inside the field	Chenopodium album	Amaranthaceae	No obvious symptoms
8	East Dresden	Non-hop inside the field	Echinochloa crus-galli	Poaceae	No obvious symptoms		9	Halle	Non-hop inside the field	Amaranthus blitum	Amaranthaceae	No obvious symptoms
8	East Dresden	Non-hop inside the field	Crepis bursifolia L.	Asteraceae	No obvious symptoms		9	Halle	Non-hop inside the field	Stellaria apetala	Caryophyllaceae	No obvious symptoms
8	East Dresden	Non-hop inside the field	Eleusine indica	Poaceae	No obvious symptoms		9	Halle	Non-hop inside the field	Chenopodium vulvaria L.	Amaranthaceae	No obvious symptoms
8	East Dresden	Non-hop outside the field	Malus domestica	Rosaceae	No obvious symptoms		9	Halle	Non-hop outside the field	Silene noctiflora	Caryophyllaceae	Chlorotic spots, brown edges
8	East Dresden	Non-hop outside the field	Convolvulus arvensis L.	Convolvulaceae	Chlorotic spots		9	Halle	Non-hop outside the field	Galium aparine L.	Rubiaceae	Yellowing
8	East Dresden	Non-hop outside the field	Prunus avium L.	Rosaceae	No obvious symptoms		9	Halle	Non-hop outside the field	Convolvulus arvensis	Convolvulaceae	No obvious symptoms
8	East Dresden	Non-hop outside the field	Urtica dioica L.	Urticaceae	Chlorotic spots, brown edges		9	Halle	Non-hop outside the field	Cichorium intybus L.	Asteraceae	No obvious symptoms
8	East Dresden	Non-hop outside the field	Rosa arvensis	Rosaceae	No obvious symptoms		9	Halle	Non-hop outside the field	Malva sylvestris L.	Malvaceae	Yellowing
8	East Dresden	Non-hop outside the field	Prunus brigantina	Rosaceae	No obvious symptoms		9	Halle	Non-hop outside the field	Cirsium arvense L.	Asteraceae	Brown spots
8	East Dresden	Non-hop outside the field	Thlaspi arvense L.	Brassicaceae	Yellowing		9	Halle	Non-hop outside the field	Pyrus communis	Rosaceae	No obvious symptoms
8	East Dresden	Non-hop outside the field	Quercus robur L.	Fagaceae	Brown spots		9	Halle	Non-hop outside the field	Linaria vulgaris	Plantaginaceae	Chlorosis
8	East Dresden	Non-hop outside the field	Achillea millefolium L.	Asteraceae	Brown edges		9	Halle	Non-hop outside the field	Acer campestre L.	Sapindaceae	Yellowing
8	East Dresden	Non-hop outside the field	Diplotaxis erucoides	Brassicaceae	No obvious symptoms		9	Halle	Non-hop outside the field	Tilia cordata	Malvaceae	Yellowing
