# Supplementary material for: Virus and viroid diversity in hops, investigating the German hop virome
Source: PLoS One. 2025 Aug 7;20(8):e0329289. doi: 10.1371/journal.pone.0329289 (PMC12331113; doi:10.1371/journal.pone.0329289)
Supplement: S4 Table — (XLSX) [file pone.0329289.s004.xlsx]

## Sheet: S4 Table 
S4 Table. Numbers of obtained raw-reads, sequences left after QC including removal of duplicate reads and numbers of assembled contigs from QC-controlled reads

## Sheet: RNA-seq-datasets
Sampling year	BioProject	Dataset	Avarage read length (bp)	Raw reads (Paired-end)	Reads after QC and duplicate read removal	Obtained contigs
2021	PRJNA1165201	P1-21	151	88431698	1697934	38024
		P2-21	151	87140096	785272	97374
		P3-21	151	89941600	3413720	22729
		P4-21	151	80920476	2127832	18951
		P5-21	151	30624185	1783242	15721
		P6-21	151	19503628	2065900	13255
2022	PRJNA1167474	P1-22	151	23859844	1306366	38262
		P2-22	151	19012104	194548	4051
		P3-22	151	13840022	364828	3753
		P4-22	151	15553586	304100	4045
		P5-22	151	12097690	619156	4839
		P6-22	151	19503628	2065900	57959
		P7-22	151	30262784	284266	3814
		P8-22	151	45073140	437880	5736
		P9-22	151	17458074	303290	2874
2023	PRJNA1167495	P1-23	151	18011090	396188	8566
		P2-23	151	52428784	461298	8187
		P3-23	151	71156878	750458	12175
		P4-23	151	26216478	386490	5979
		P5-23	151	25198116	272516	3832
		P6-23	151	82979142	554096	9393
		P7-23	151	19082922	333566	3781
		P8-23	151	95797026	476654	19488
		P9-23	151	60492254	468172	16418
