# Supplementary material for: Virus and viroid diversity in hops, investigating the German hop virome
Source: PLoS One. 2025 Aug 7;20(8):e0329289. doi: 10.1371/journal.pone.0329289 (PMC12331113; doi:10.1371/journal.pone.0329289)
Supplement: S5 Table — (XLSX) [file pone.0329289.s005.xlsx]

## Sheet: S5 Table
S5 Table. Primers used for conventional (RT-)PCR confirmation

## Sheet: PCR primers
Virus/viroid	Forward primer 3ﹶ - 5ﹶ	Reverese primer 3ﹶ - 5ﹶ	Source	Annealing temperature ˚C	Amplicon size in bp
Hop latent virus	CCCACTGAACACGTGCAAAG	ACGCCTTCTAGCATACGACG	This study	54	644
Hop mosaic virus	CTTGAGGAGGATAACTGTCACC	GAGTACCTCAGTTTATCAGCGC	This study	51	483
Apple mosaic virus	ATCCGAGTGAACAGTCTATCCTCTAA	GTAACTCACTCGTTATCACGTACAA	Menzel et al. 2002	50	252
Arabis mosaic virus	ACCAGTGCCTACAAGAGTGTGTCC	TTGATTCCAGTTGTTAGTGACCCC	Kominek et al. 2003	53	213
Hop latent viroid	ATACAACTCTTGAGCGCCGA	CCACCGGGTAGTTTCCAACT	Eastwell & Nelson 2007	53	256
Citrus bark cracking viroid	GGGGAAATCTCTTCAGAC	GGGGATCCCTCTTCAGGT	This study	50	284
Barley virus G	TGCTTTGCTCACAGCGAAAC	GTCCGCGAAAACAAAACGGA	This study	53	664
Turnip ringspot virus	GGCAGATGGAAGGAACACCA	GATGGTGTCGTGGTCCAGCCCGAAATG	This study	54	442
Raphanus sativus cryptic virus 1	GGCCACCTCCTACTCTGGTA	GGGGTCCATAATAGGAGCGGTC	This study	55	319
Turnip yellow mosaic virus	AAAGTCAACGACGGCTCCAT	GUUAGGCGCAUGCAUGUGAG	This study	53	386
Plant associated deltapartitivirus 1	CTTCCGACTGTGAGGGCATT	CCATCTCGCTTGCGATTTGG	This study	54	499
White clover mosaic virus	CCCGAAACCTCAACCCTTCA	GGTCAGTTGGGATGTCAGGG	This study	54	677
Plantago yellow mosaic virus	CGTGACCTGCTTGACTGACT	TACTCGGAGGACACACTCGT	This study	54	565
Alternaria arborescens mitovirus 1	GAACCTCCCATTCCCTGAGC	TCCTGAGCTGCCTTTACACT	This study	52	611
Turnip mosaic virus	GTCCTCGGTCGTGTGTCTTT	TACACTCCAGAGCAGACGGA	This study	53	542
Turnip yellows virus	GCTTGCGCATAGAGGCTTTC	TGACTGCCCCAATGCTGTAG	This study	53	501
Raphanus sativus cryptic virus 4	GGACCCAGAGGACTCGTTTG	TGATTGGTCACGCTTCGACA	This study	52	685
Radish mosaic virus	AAAGCTCGAAAGGCTGCTCT	CACAAACACACTCCGCACAG	This study	53	588
Gaillardia latent virus	ATTGCGCTCGATCTCAGGAC	GCTGAGGACATGGCAGGAAT	This study	52	514
Peanut stunt virus	TGTCAACCAGAGCTACGCTG	ACGGCTCCTACTGGTACCAT	This study	53	574
Shallot virus X	TTTGCCGTAGTCGTCGAACA	CAAGAACAACCTCACAGGGT	This study	50	327
Prune dwarf virus	TCACAAAAGTTCGGTTCATGAAC	ACCGTCGGTAAGGCTTTCTC	This study	50	428
Elderberry carlavirus	CCACTCTCACCCAACTTGCA	CGACAAGGTGGTGTGCAAAC	This study	53	638
Senna severe yellow mosaic virus	GGTGCCAAAAGAACAGCAGG	CTCAAGGCGTCATAGGCGAT	This study	54	614
Mentha macluravirus 1	CTAGGATCGTCACAGCCGAC	TCATGGACTTTGGCCCATCC	This study	52	506
Solanum nigrum ilarvirus 1	GTCGTTTTCCCACAACCAGC	CCCGGACGGATTGTTACCAA	This study	53	578
Erysiphe necator associated ilar-like virus	TAGTTCGCGCATACGTCTCC	GCCAACGACGAGTCCGATAT	This study	53	558
Little cherry virus 1	GGCGTTTCTACGTCCTTTGT	TTGTCGCAACTCTCACAGGG	This study	51	503
References
Menzel W, Jelkmann W, Maiss E. Detection of four apple viruses by multiplex RT-PCR assays with coamplification of plant mRNA as internal control. Journal of Virological Methods. 2002; 99:81–92. doi: 10.1016/s0166-0934(01)00381-0 PMID: 11684306.
Komínek P, Svoboda P, Abou ghanem-sabanadzovic N. Improved detection of Arabis mosaic virus in grapevine and hop plants. Acta Virologica. 2003.
Eastwell KC, Nelson ME. Occurrence of viroids in commercial hop ( Humulus lupulus L.) production areas of Washington state. Plant Health Progress. 2007; 8. doi: 10.1094/PHP-2007-1127-01-RS.
