# Supplementary material for: Virus and viroid diversity in hops, investigating the German hop virome
Source: PLoS One. 2025 Aug 7;20(8):e0329289. doi: 10.1371/journal.pone.0329289 (PMC12331113; doi:10.1371/journal.pone.0329289)
Supplement: S6 Table — (XLSX) [file pone.0329289.s006.xlsx]

## Sheet: S6 Table
S6 Table. Viruses and viroids identified in each sequence data pool

## Sheet: 2021
Sequencing library	Virus/Viroid	Genome structure	Ref genome	Ref genome length	Mapped reads to ref	Genome recovery (bp)	Genome recovery (%)	Average coverage*
Hopyard 1	Hop latent virus	ssRNA(+)	NC_002552.1	8612	4648	8612	100	80.9568
	Hop mosaic virus	ssRNA(+)	NC_010538.1	8550	5693	8550	100	99.8772
	Raphanus sativus cryptic virus 1, dsRNA2	dsRNA	NC_008190.1	1791	524	1724	96.2591	45.5916
	Raphanus sativus cryptic virus 1, dsRNA1	dsRNA	NC_008191.1	1866	184	1204	64.523	22.9236
	Hop latent viroid	ssRNA	MK795526	256	158	256	100	92.5781
	Citrus bark cracking viroid	ssRNA	KM211546	284	181	284	100	95.5986
Hopyard 2	Hop mosaic virus	ssRNA(+)	EU527979	8550	4597	8550	100	80.6491
	Turnip yellow mosaic virus	ssRNA(+)	NC_004063.1	6318	2576	6285	99.4777	61.4797
	Hop latent virus	ssRNA(+)	KP861891	8612	9205	8612	100	160.329
	Turnip ringspot virus RNA1	ssRNA(+)	GQ222381	6084	4636	6064	99.6713	114.677
	Turnip ringspot virus RNA 2	ssRNA(+)	NC_078906.1	3981	2857	3950	99.2213	108.494
	Hop latent viroid	ssRNA	MK795526	256	138	256	100	80.8594
	Citrus bark cracking viroid	ssRNA	KM211547	284	184	284	100	97.1831
Hopyard 3	Hop latent virus	ssRNA(+)	KP861891	8612	10660	8612	100	185.671
	Hop mosaic virus	ssRNA(+)	EU527979	8550	3185	8544	99.9298	55.9164
	Barley virus G	ssRNA(+)	NC_029906.1	5620	516	5604	99.7153	13.8116
	Apple mosaic virus RNA 1	ssRNA(+)	NC_003464.1	3476	187	2037	58.6018	13.7703
	Apple mosaic virus RNA 2	ssRNA(+)	NC_003465.1	2979	190	2204	73.9846	12.931
	Apple mosaic virus RNA 3	ssRNA(+)	NC_003480.1	2056	382	2050	99.7082	27.9512
	Turnip ringspot virus RNA1	ssRNA(+)	GQ222381	6084	98	1440	23.6686	10.2083
	Turnip ringspot virus RNA 2	ssRNA(+)	FJ516746	3981	123	2300	57.7744	8.02174
	Hop latent viroid	ssRNA	MK795526	256	150	256	100	87.8906
	Citrus bark cracking viroid	ssRNA	KM211546	284	188	184	64.7887	153.261
Hop pool	Hop latent virus	ssRNA(+)	KP861891	8612	7890	8612	100	137.425
	Hop mosaic virus	ssRNA(+)	EU527979	8550	5300	8550	100	92.9825
	Apple mosaic virus RNA 1	ssRNA(+)	NC_003464.1	3476	171	3152	90.6789	8.13769
	Apple mosaic virus RNA 2	ssRNA(+)	NC_003465.1	2979	143	2748	92.2457	7.80568
	Apple mosaic virus RNA 3	ssRNA(+)	NC_003480.1	2056	312	1990	96.7899	23.5176
	Hop latent viroid	ssRNA	MK795526	256	159	256	100	93.1641
	Citrus bark cracking viroid	ssRNA	KM211546	284	204	284	100	107.746
non-hop inside	Barley virus G	ssRNA(+)	NC_029906.1	5620	477	5481	97.5267	13.0542
	Turnip ringspot virus RNA1	ssRNA(+)	GQ222381	6084	330	5923	97.3537	8.35725
	Turnip ringspot virus RNA 2	ssRNA(+)	FJ516746	3981	444	3756	94.3482	17.7316
	Raphanus sativus cryptic virus 1, dsRNA1	dsRNA	NC_008191.1	1791	956	1755	97.9899	81.7094
	Raphanus sativus cryptic virus 1, dsRNA2	dsRNA	NC_008190.1	1866	2858	1700	91.104	252.176
non-hop outside	Turnip yellow mosaic virus	ssRNA(+)	NC_004063.1	6318	349	4400	69.6423	11.8977
	Turnip ringspot virus RNA1	ssRNA(+)	GQ222381	6084	217	3826	62.8863	8.50758
	Turnip ringspot virus RNA 2	ssRNA(+)	FJ516746	3981	116	2876	72.2432	6.05007
		*Average coverage = (Mapped reads X read length)/ recoverd genome length

## Sheet: 2022
Sequencing library	Virus/Viroid	Genome structure	Ref genome	Ref genome length	Mapped reads to ref	Genome recovery (bp)	Genome recovery (%)	Coverage average
Hopyard 4	Hop latent virus	ssRNA(+)	KP861891	8612	7819	8612	100	136.188
	Hop mosaic virus	ssRNA(+)	NC_010538.1	8550	1732	7934	92.7953	32.7451
	Hop latent viroid	ssRNA	MK795526	256	80	256	100	46.875
	Plant associated deltapartitivirus 1 RNA 1	dsRNA	OL472010.1	1555	473	1551	99.7428	45.7447
	Fusarium asiaticum mitovirus 2	ssRNA(+)	MZ969052.1	2636	2376	2619	99.3551	136.082
	Plasmopara viticola lesion associated ourmia-like virus 63	ssRNA(+)	ON812983.1	2854	280	2848	99.7898	14.7472
	Erysiphe necator associated ourmia-like virus 21	ssRNA(+)	MN611549	2663	176	1748	65.6403	15.103
Hopyard 5	Hop latent virus	ssRNA(+)	KP861891	8612	9599	8235	95.6224	174.845
	Hop mosaic virus	ssRNA(+)	NC_010538.1	8550	5230	7550	88.3041	103.907
	Apple mosaic virus RNA 1	ssRNA(+)	NC_003464.1	3476	105	2756	79.2865	5.7148
	Apple mosaic virus RNA2	ssRNA(+)	NC_003465.1	2979	68	2048	68.7479	4.98047
	Apple mosaic virus RNA 3	ssRNA(+)	NC_003480.1	2056	618	1995	97.0331	46.4662
	Hop latent viroid	ssRNA	MK795526	256	162	256	100	94.9219
	Citrus bark cracking viroid	ssRNA	KM211546	284	178	284	100	94.0141
Hopyard 6	Plantago yellow mosaic virus	ssRNA(+)	ON012585	6183	2325	6183	100	56.4047
	White clover mosaic virus	ssRNA(+)	MN399743	5845	5738	5785	98.9735	148.781
	Hop latent virus	ssRNA(+)	KP861891	8612	2193	8350	96.9577	39.3952
	Hop mosaic virus	ssRNA(+)	EU527979	8550	1280	7416	86.7368	25.89
	Apple mosaic virus RNA1	ssRNA(+)	NC_003464.1	3476	380	2289	65.8516	24.9017
	Apple mosaic virus RNA2	ssRNA(+)	NC_003465.1	2979	252	1290	43.3031	29.3023
	Apple mosaic virus RNA3	ssRNA(+)	NC_003480.1	2056	955	2050	99.7082	69.878
	Arabis mosaic virus RNA1	ssRNA(+)	GQ369526	7334	50	1180	16.0894	6.35593
	Arabis mosaic virus RNA2	ssRNA(+)	GQ369530	3820	369	2180	57.0681	25.3899
	Hop latent viroid	ssRNA	MK795526	256	238	256	100	139.453
Hopyard 7	Hop latent virus	ssRNA(+)	KP861891	8612	6172	8448	98.0957	109.588
	Hop mosaic virus	ssRNA(+)	EU527979	8550	3447	6315	73.8596	81.8765
	Hop latent viroid	ssRNA	MK795526	256	166	256	100	97.2656
	White clover mosaic virus	ssRNA(+)	OL472250	5845	2651	5790	99.059	68.6788
Hopyard 8	Hop mosaic virus	ssRNA(+)	KP861891	8550	1064	8538	99.8596	18.6929
	Hop latent virus	ssRNA(+)	EU527979	8612	2191	8593	99.7794	38.2462
	Apple mosaic virus RNA1	ssRNA(+)	NC_003464.1	3476	99	1340	38.5501	11.0821
	Apple mosaic virus RNA2	ssRNA(+)	NC_003465.1	2979	111	1556	52.2323	10.7005
	Apple mosaic virus RNA3	ssRNA(+)	NC_003480.1	2056	680	1890	91.9261	53.9683
	Hop latent viroid	ssRNA	MK795526	256	120	256	100	70.3125
Hopyard 9	Hop latent virus	ssRNA(+)	KP861891	8612	3658	8610	99.9768	63.7282
	Hop mosaic virus	ssRNA(+)	EU527979	8550	2149	8430	98.5965	38.2384
	Hop latent viroid	ssRNA	MK795526	256	128	256	100	75
Hop pool	Hop mosaic virus	ssRNA(+)	EU527979	8550	6081	8490	99.2982	107.438
	Hop latent virus	ssRNA(+)	KP861891	8612	10707	8588	99.7213	187.011
	Apple mosaic virus RNA 1	ssRNA(+)	NC_003464.1	3476	533	3405	97.9574	23.4802
	Apple mosaic virus RNA 2	ssRNA(+)	NC_003465.1	2979	490	2962	99.4293	24.8143
	Apple mosaic virus RNA 3	ssRNA(+)	NC_003480.1	2056	1601	2056	100	116.804
	Arabis mosaic virus RNA1	ssRNA(+)	BK059322	7334	0	0	0
	Arabis mosaic virus RNA2	ssRNA(+)	BK059335	3820	49	3673	96.1518	2.00109
	Hop latent viroid	ssRNA	MK795526	256	288	256	100	168.75
	Citrus bark cracking viroid	ssRNA	KM211546	284	246	284	100	129.93
Non-hop inside	Plant associated deltapartitivirus 1 RNA 1	dsRNA	OL472010.1	1555	728	1554	99.9357	70.2703
	Plant associated deltapartitivirus 1 RNA 2a	dsRNA	OL472011.1	1544	591	1540	99.7409	57.5649
	Plant associated deltapartitivirus 1 RNA 2b	dsRNA	OL472012.1	1510	643	1506	99.7351	64.0438
Non-hop outside	White clover mosaic virus	ssRNA(+)	OL472250	5845	3008	5760	98.5458	78.3333
	Plant associated deltapartitivirus 1 RNA 1	dsRNA	OL472010.1	1555	377	1529	98.328	36.985
	Apple mosaic virus RNA3	ssRNA(+)	NC_003480.1	2056	187	2010	97.7626	13.9552
	Plantago yellow mosaic virus	ssRNA(+)	OK523415	6183	427	6100	98.6576	10.5

## Sheet: 2023
Sequencing library	Virus/Viroid	Genome structure	Ref genome	Ref genome length	Mapped reads to ref	Genome recovery (bp)	Genome recovery (%)	Average coverage
Hopyard 4	Mentha macluravirus 1	ssRNA(+)	OL472141.1	8250	949	7840	95.0303	18.1569
	Hop latent virus	ssRNA(+)	KP861891.1	8612	12731	8534	99.0943	223.77
	Hop mosaic virus	ssRNA(+)	NC_010538.1	8550	4120	7800	91.2281	79.2308
	Apple mosaic virus, RNA1	ssRNA(+)	NC_003464.1	3476	242	2156	62.0253	16.8367
	Apple mosaic virus, RNA2	ssRNA(+)	NC_003465.1	2979	206	2489	83.5515	12.4146
	Apple mosaic virus, RNA3	ssRNA(+)	NC_003480.1	2056	704	1891	91.9747	55.8435
	Hop laten viroid	ssRNA	MK 795526.1	256	174	256	100	101.953
	Citrus bark cracking viroid	ssRNA	KM211546.1	284	238	284	100	125.704
	Hubei sobemo-like virus 34	ssRNA(+)	KX882879.1	3342	546	1664	49.7905	49.2188
Hopyard 5	Hop latent virus	ssRNA(+)	ON409681	8612	17963	7420	86.1588	363.133
	Hop mosaic virus	ssRNA(+)	NC_010538.1	8550	8687	6880	80.4678	189.397
	Plant associated deltapartitivirus 1 RNA1	dsRNA	OL472010.1	1555	579	1550	99.6785	56.0323
	Hop latent viroid	ssRNA	MK 795526.1	256	195	256	100	114.258
	Citrus bark cracking viroid	ssRNA	KM211546.1	284	156	284	100	82.3944
Hopyard 6	Hop latent virus	ssRNA(+)	KP861891.1	8612	9859	8600	99.8607	171.959
	Hop mosaic virus	ssRNA(+)	ON409684.1	8550	5535	6946	81.2398	119.529
	Plantago yellow mosaic virus	ssRNA(+)	ON012585.1	6183	3086	5928	95.8758	78.087
	White clover mosaic virus	ssRNA(+)	MN399741.1	5845	6580	4840	82.8058	203.926
	Apple mosaic virus RNA 1	ssRNA(+)	NC_003464.1	3476	1504	3438	98.9068	65.6195
	Apple mosaic virus RNA 2	ssRNA(+)	NC_003465.1	2979	1209	2150	72.1719	84.3488
	Apple mosaic virus RNA 3	ssRNA(+)	NC_003480.1	2056	2038	1390	67.607	219.928
	Peanut stunt virus RNA 1	ssRNA(+)	OK558739	3357	1832	2893	86.1781	94.9879
	Peanut stunt virus RNA 2	ssRNA(+)	OR233184	2947	1577	2100	71.2589	112.643
	Peanut stunt virus RNA 3	ssRNA(+)	OR233185	2188	1186	2090	95.521	85.1196
	Erysiphe necator associated ilar-like virus 1	ssRNA(+)	MN630188.1	2265	1612	2259	99.7351	107.039
	Hop latent viroid	ssRNA	MK795539.1	256	230	256	100	134.766
Hopyard 7	Hop latent virus	ssRNA(+)	KP861891.1	8612	7589	8593	99.7794	132.474
	Hop mosaic virus	ssRNA(+)	ON409684.1	8550	1779	8235	96.3158	32.4044
	Plantago yellow mosaic virus	ssRNA(+)	ON012585.1	6183	2889	5928	95.8758	73.1022
	Turnip yellows virus associated RNA2	ssRNA(+)	MN497827.1	2796	988	2700	96.5665	54.8889
	Turnip yellows virus	ssRNA(+)	OP797722.1	6318	3504	6281	99.4144	83.6809
	White clover mosaic virus	ssRNA(+)	OL472250.1	5845	3246	5840	99.9145	83.3733
	Beet western yellows virus associated RNA	ssRNA(+)	ON603912.1	2842	931	2815	99.05	49.6092
	Raphanus sativus cryptic virus 4 RNA1	dsRNA	MF686921.1	1986	562	1970	99.1944	42.7919
	Raphanus sativus cryptic virus 4 RNA2	dsRNA	MF686922.1	1761	665	1684	95.6275	59.234
	Plant associated deltapartitivirus 1 RNA 1	dsRNA	OL472010.1	1555	484	1550	99.6785	46.8387
	Plant associated deltapartitivirus 1 RNA 2a	dsRNA	OL472011.1	1544	341	1542	99.8705	33.1712
	Plant associated deltapartitivirus 1 RNA 2b	dsRNA	OL472012.1	1510	329	1510	100	32.6821
	Hop latent viroid	ssRNA	MK795526.1	256	198	256	100	116.016
	Radish mosaic virus, RNA2	ssRNA(+)	NC_010710.1	4020	176	2180	54.2289	12.1101
Hopyard 8	Hop latent virus	ssRNA(+)	KP861891.1	8612	9777	7826	90.8732	187.395
	Hop mosaic virus	ssRNA(+)	NC_010538.1	8550	4344	6458	75.5322	100.898
	Apple mosaic virus RNA 1	ssRNA(+)	NC_003464.1	3476	714	2980	85.7307	35.9396
	Apple mosaic virus RNA 2	ssRNA(+)	NC_003465.1	2979	668	1946	65.3239	51.4902
	Apple mosaic virus RNA 3	ssRNA(+)	NC_003480.1	2056	1938	1230	59.8249	236.341
	Hop latent viroid	ssRNA	MK795526.1	256	221	256	100	129.492
Hopyard 9	Turnip mosaic virus	ssRNA(+)	AB989659	9835	3147	9788	99.5221	48.2274
	Hop mosaic virus	ssRNA(+)	ON409684.1	8550	9086	7130	83.3918	191.15
	Hop latent virus	ssRNA(+)	ON409683	8612	16661	6280	72.9215	397.954
	Prune dwarf virus RNA1	ssRNA(+)	MZ291947	3374	866	3356	99.4665	38.7068
	Prune dwarf virus RNA2	ssRNA(+)	NC_008037.1	2593	424	2236	86	28.4436
	Apple mosaic virus RNA 1	ssRNA(+)	NC_003464.1	3476	914	2856	82.1634	48.0042
	Apple mosaic virus RNA 2	ssRNA(+)	NC_003465.1	2979	847	2405	80.7318	52.8274
	Apple mosaic virus RNA 3	ssRNA(+)	NC_003480.1	2056	1790	1912	92.9961	140.429
	Erysiphe necator associated mitovirus 9	ssRNA(+)	MN557015.1	2453	277	2344	95.5565	17.7261
	Plant associated deltapartitivirus 1 RNA 1	dsRNA	OL472010.1	1555	629	1553	99.8714	60.7534
	Plant associated deltapartitivirus 1 RNA 2a	dsRNA	OL472011.1	1544	708	1542	99.8705	68.8716
	Plant associated deltapartitivirus 1 RNA 2b	dsRNA	OL472012.1	1510	607	1510	100	60.298
	Hop latent viroid	ssRNA	MK795539	256	259	256	100	151.758
	Senna severe yellow mosaic virus	ssRNA(+)	NC_076419.1	7829	904	3812	48.6908	35.5719
Hop pool	Hop mosaic virus	ssRNA(+)	ON409684.1	8550	6970	8498	99.3918	123.029
	Hop latent virus	ssRNA(+)	KP861891.1	8612	12938	8596	99.8142	225.768
	Apple mosaic virus RNA 1	ssRNA(+)	NC_003464.1	3476	502	3306	95.1093	22.7768
	Apple mosaic virus RNA 2	ssRNA(+)	NC_003465.1	2979	763	2961	99.3958	38.6525
	Apple mosaic virus RNA 3	ssRNA(+)	NC_003480.1	2056	2049	2022	98.3463	152.003
	Hop latent viroid	ssRNA	MK795539	256	302	256	100	176.953
	Citrus bark cracking viroid	ssRNA	KM211546	284	268	284	100	141.549
	Alternaria arborescens mitovirus 1	ssRNA(+)	ON714134	2485	138	985	39.6378	21.0152
								#DIV/0!
non-hop inside	Turnip mosaic virus	ssRNA(+)	AB989659	9835	3349	9764	99.2781	51.4492
	Turnip yellows virus	ssRNA(+)	OP797722.1	5641	3718	5477	97.0927	101.826
	Plant associated deltapartitivirus 1 RNA 1	dsRNA	OL472010.1	1555	658	1544	99.2926	63.9249
	Plant associated deltapartitivirus 1 RNA 2a	dsRNA	OL472011.1	1544	768	1544	100	74.6114
	Plant associated deltapartitivirus 1 RNA 2b	dsRNA	OL472012.1	1510	732	1509	99.9338	72.7634
	Beet western yellows virus associated RNA	ssRNA(+)	ON603912.1	2842	1136	2806	98.7333	60.727
	Plantago yellow mosaic virus	ssRNA(+)	ON012585.1	6183	2905	6109	98.8032	71.3292
	Turnip yellows virus associated RNA2	ssRNA(+)	MN497827.1	2796	1053	2772	99.1416	56.9805
	Raphanus sativus cryptic virus 4 RNA1	dsRNA	MF686921.1	1986	547	1962	98.7915	41.8196
	Raphanus sativus cryptic virus 4 RNA2	dsRNA	MF686922.1	1761	508	1625	92.2771	46.8923
	Radish mosaic virus, RNA1	ssRNA(+)	NC_010709.1	6064	532	6001	98.9611	13.2978
	Radish mosaic virus, RNA2	ssRNA(+)	NC_010710.1	4020	614	3654	90.8955	25.2053
non-hop outside	Plantago yellow mosaic virus	ssRNA(+)	ON012585.1	6183	5342	6116	98.9164	131.017
	White clover mosaic virus	ssRNA(+)	MN399743	5845	5628	5733	98.0838	147.253
	Peanut stunt virus RNA 1	ssRNA(+)	OK558739	3357	1610	3340	99.4936	72.3054
	Peanut stunt virus RNA 2	ssRNA(+)	OR233184	2947	1301	2947	100	66.2199
	Peanut stunt virus RNA 3	ssRNA(+)	OR233185	2188	994	2099	95.9324	71.0338
	Prune dwarf virus RNA1	ssRNA(+)	MZ291947	3374	916	3291	97.54	41.7502
	Prune dwarf virus RNA2	ssRNA(+)	NC_008037.1	2593	507	1753	67.6051	43.3828
	Senna severe yellow mosaic virus	ssRNA(+)	NC_076419.1	7829	928	4350	55.5627	32
	Mentha macluravirus 1	ssRNA(+)	OL472141.1	8250	478	7684	93.1394	9.33108
